# Supplementary material for: Disodium (2RS,3SR)-tartrate
Source: Acta Crystallogr Sect E Struct Rep Online. 2009 Sep 19;65(Pt 10):m1232. doi: 10.1107/S1600536809037155 (PMC2970502; doi:10.1107/S1600536809037155)
Supplement: Supplementary file 1 [file e-65-m1232-sup1.cif]

##############################################################################
###                                                                        ###
###        Electronic paper (Acta Crystallographica Section E)             ###
###                                                                        ###
##############################################################################
#                                                                            #
# This CIF contains the data in a paper accepted for publication in Acta     #
# Crystallographica Section E. It conforms to the requirements of Notes      #
# for Authors for Section E, and has been peer reviewed under the auspices   #
# of the IUCr Commission on Journals.                                        #
#                                                                            #
# Full details of the Crystallographic Information File format               #
# are given in the paper "The Crystallographic Information File (CIF):       #
# a New Standard Archive File for Crystallography" by S. R. Hall, F. H.      #
# Allen and I. D. Brown [Acta Cryst. (1991), A47, 655-685].                  #
#                                                                            #
# The current version of the core CIF dictionary is obtainable from          #
# ftp://ftp.iucr.org/pub/cif_core.dic. The current version number is 2.4.    #
#                                                                            #
# Software is freely available for graphical display of the structure(s) in  #
# this CIF.  For information consult the CIF home page http://www.iucr.org/  #
# cif/home.html                                                              #
#                                                                            #
# This file may be used for bona fide research purposes within the           #
# scientific community so long as proper attribution is given to the journal # 
# article from which it was obtained.                                        #
#                                                                            #
##############################################################################
                                             
data_global
_audit_creation_method     SHELXL-97
_journal_date_recd_electronic     2009-09-10
_journal_date_accepted     2009-09-14
_journal_name_full     'Acta Crystallographica, Section E'
_journal_year     2009
_journal_volume     65
_journal_issue     10
_journal_page_first     m1232
_journal_page_last     m1232
_journal_paper_category     QM
_journal_coeditor_code     TK2539
_publ_contact_author_name     'Dr Alan R. Kennedy'
_publ_contact_author_address
;
Department of Pure and Applied Chemistry
University of Strathclyde
295 Cathedral Street
Glasgow G1 1XL
Scotland
;
_publ_contact_author_email     a.r.kennedy@strath.ac.uk
_publ_contact_author_fax     ?
_publ_contact_author_phone     '01415482016'
_publ_section_title
;
Disodium (2<i>RS</i>,3<i>SR</i>)-tartrate
;
loop_
    _publ_author_name
    _publ_author_address
    'Arbuckle, William'
;
Schering-Plough Research Institute
Newhouse
Motherwell ML1 5SH
Scotland
;
    'Cartner, Stuart'
;
Department of Pure and Applied Chemistry
University of Strathclyde
295 Cathedral Street
Glasgow G1 1XL
Scotland
;
    'Kennedy, Alan R.'
;
Department of Pure and Applied Chemistry
University of Strathclyde
295 Cathedral Street
Glasgow G1 1XL
Scotland
;
    'Morrison, Catriona A.'
;
Department of Pure and Applied Chemistry
University of Strathclyde
295 Cathedral Street
Glasgow G1 1XL
Scotland
;
data_I
_chemical_name_systematic
;
Disodium (2<i>RS</i>,3<i>SR</i>)-tartrate
;
_chemical_name_common     'disodium +/-tartrate'
_chemical_formula_moiety     '2Na + , C4 H4 O6 2-'
_chemical_formula_sum     'C4 H4 Na2 O6'
_chemical_formula_iupac     '2Na + , C4 H4 O6 2-'
_chemical_formula_weight     194.06
_chemical_melting_point     ?
_symmetry_cell_setting     orthorhombic
_symmetry_space_group_name_H-M     'P b c a'
_symmetry_space_group_name_Hall     '-P 2ac 2ab'
loop_
    _symmetry_equiv_pos_as_xyz
    'x, y, z'
    '-x+1/2, -y, z+1/2'
    'x+1/2, -y+1/2, -z'
    '-x, y+1/2, -z+1/2'
    '-x, -y, -z'
    'x-1/2, y, -z-1/2'
    '-x-1/2, y-1/2, z'
    'x, -y-1/2, z-1/2'
_cell_length_a     10.1160(4)
_cell_length_b     10.0049(5)
_cell_length_c     13.0821(5)
_cell_angle_alpha     90
_cell_angle_beta     90
_cell_angle_gamma     90
_cell_volume     1324.03(10)
_cell_formula_units_Z     8
_cell_measurement_reflns_used     3917
_cell_measurement_theta_min     2.5
_cell_measurement_theta_max     30.8
_cell_measurement_temperature     123(2)
_exptl_crystal_description     block
_exptl_crystal_colour     colourless
_exptl_crystal_size_max     0.24
_exptl_crystal_size_mid     0.15
_exptl_crystal_size_min     0.09
_exptl_crystal_density_diffrn     1.947
_exptl_crystal_density_meas     ?
_exptl_crystal_density_method     'not measured'
_exptl_crystal_F_000     784
_exptl_absorpt_coefficient_mu     0.287
_exptl_absorpt_correction_type     multi-scan
_exptl_absorpt_process_details
;
(ABSPACK; Oxford Diffraction, 2007)
;
_exptl_absorpt_correction_T_min     0.894
_exptl_absorpt_correction_T_max     1.000
_diffrn_ambient_temperature     123(2)
_diffrn_radiation_type     MoK\a
_diffrn_radiation_wavelength     0.71073
_diffrn_radiation_source     'fine-focus sealed tube'
_diffrn_radiation_monochromator     graphite
_diffrn_measurement_device_type     'Oxford Diffraction Gemini S CCD'
_diffrn_measurement_method     '\w scans'
_diffrn_detector_area_resol_mean     ?
_diffrn_reflns_number     7156
_diffrn_reflns_av_R_equivalents     0.024
_diffrn_reflns_av_sigmaI/netI     0.026
_diffrn_reflns_theta_min     3.1
_diffrn_reflns_theta_max     30.8
_diffrn_reflns_theta_full     27.5
_diffrn_measured_fraction_theta_max     0.928
_diffrn_measured_fraction_theta_full     0.999
_diffrn_reflns_limit_h_min     -14
_diffrn_reflns_limit_h_max     8
_diffrn_reflns_limit_k_min     -14
_diffrn_reflns_limit_k_max     14
_diffrn_reflns_limit_l_min     -17
_diffrn_reflns_limit_l_max     18
_diffrn_standards_number     0
_diffrn_standards_interval_count     .
_diffrn_standards_interval_time     .
_diffrn_standards_decay_%     ?
_refine_special_details
;
Refinement of <i>F</i>^2^ against ALL reflections. The weighted <i>R</i>-factor
<i>wR</i> and goodness of fit <i>S</i> are based on <i>F</i>^2^, conventional
<i>R</i>-factors <i>R</i> are based on <i>F</i>, with <i>F</i> set to zero for
negative <i>F</i>^2^. The threshold expression of <i>F</i>^2^ >
\s(<i>F</i>^2^) is used only for calculating <i>R</i>-factors(gt) <i>etc</i>.
and is not relevant to the choice of reflections for refinement.
<i>R</i>-factors based on <i>F</i>^2^ are statistically about twice as large
as those based on <i>F</i>, and <i>R</i>- factors based on ALL data will be
even larger.
;
_reflns_number_total     1934
_reflns_number_gt     1566
_reflns_threshold_expression     I>2/s(I)
_refine_ls_structure_factor_coef     Fsqd
_refine_ls_matrix_type     full
_refine_ls_R_factor_all     0.040
_refine_ls_R_factor_gt     0.028
_refine_ls_wR_factor_gt     0.069
_refine_ls_wR_factor_ref     0.072
_refine_ls_goodness_of_fit_ref     1.05
_refine_ls_restrained_S_all     1.05
_refine_ls_number_reflns     1934
_refine_ls_number_parameters     117
_refine_ls_number_restraints     0
_refine_ls_hydrogen_treatment     mixed
_refine_ls_weighting_scheme     calc
_refine_ls_weighting_details
                 'calc w=1/[\s^2^(Fo^2^)+(0.0412P)^2^] where P=(Fo^2^+2Fc^2^)/3'
_atom_sites_solution_hydrogens     geom
_atom_sites_solution_primary     direct
_atom_sites_solution_secondary     difmap
_refine_ls_shift/su_max     0.001
_refine_ls_shift/su_mean     0.000
_refine_diff_density_max     0.39
_refine_diff_density_min     -0.31
_refine_ls_extinction_method     none
_refine_ls_extinction_coef     ?
loop_
    _atom_type_symbol
    _atom_type_description
    _atom_type_scat_dispersion_real
    _atom_type_scat_dispersion_imag
    _atom_type_scat_source
    'Na' 'Na' 0.0362 0.0249
                         'International Tables Vol C Tables 4.2.6.8 and 6.1.1.4'
    'O' 'O' 0.0106 0.0060
                         'International Tables Vol C Tables 4.2.6.8 and 6.1.1.4'
    'C' 'C' 0.0033 0.0016
                         'International Tables Vol C Tables 4.2.6.8 and 6.1.1.4'
    'H' 'H' 0.0000 0.0000
                         'International Tables Vol C Tables 4.2.6.8 and 6.1.1.4'
_computing_data_collection
;
CrysAlis CCD (Oxford Diffraction, 2007)
;
_computing_cell_refinement
;
CrysAlis CCD (Oxford Diffraction, 2007)
;
_computing_data_reduction
;
CrysAlis RED (Oxford Diffraction, 2007)
;
_computing_structure_solution     'SHELXS97 (Sheldrick, 2008)'
_computing_structure_refinement     'SHELXL97 (Sheldrick, 2008)'
_computing_molecular_graphics     'ORTEP-3 (Farrugia, 1997)'
_computing_publication_material     'SHELXL97 (Sheldrick, 2008)'
loop_
    _atom_site_type_symbol
    _atom_site_label
    _atom_site_fract_x
    _atom_site_fract_y
    _atom_site_fract_z
    _atom_site_U_iso_or_equiv
    _atom_site_adp_type
    _atom_site_calc_flag
    _atom_site_refinement_flags
    _atom_site_occupancy
    _atom_site_disorder_assembly
    _atom_site_disorder_group
    Na Na1 0.55185(4) -0.03963(5) -0.37266(3) 0.01008(12) Uani d . 1 . .
    Na Na2 0.52569(5) -0.03323(5) 0.12690(3) 0.01163(12) Uani d . 1 . .
    O O1 0.53147(9) -0.24500(8) -0.29356(7) 0.0149(2) Uani d . 1 . .
    O O2 0.61519(8) -0.40740(8) -0.19771(6) 0.01028(18) Uani d . 1 . .
    O O3 0.66678(8) -0.05364(8) -0.20387(6) 0.00958(17) Uani d . 1 . .
    O O4 0.73339(8) -0.01137(9) 0.05789(6) 0.01434(19) Uani d . 1 . .
    O O5 0.89689(8) -0.12972(8) -0.01024(6) 0.01052(18) Uani d . 1 . .
    O O6 0.54400(8) -0.15557(9) -0.02943(6) 0.00950(17) Uani d . 1 . .
    C C1 0.60624(11) -0.28543(11) -0.22473(8) 0.0082(2) Uani d . 1 . .
    C C2 0.69680(11) -0.18581(11) -0.16939(8) 0.0078(2) Uani d . 1 . .
    H H1 0.7910 -0.2069 -0.1859 0.009 Uiso calc R 1 . .
    C C3 0.67622(11) -0.19485(12) -0.05305(8) 0.0082(2) Uani d . 1 . .
    H H3 0.6900 -0.2894 -0.0306 0.010 Uiso calc R 1 . .
    C C4 0.77515(10) -0.10399(12) 0.00307(8) 0.0087(2) Uani d . 1 . .
    H H2 0.7378(17) 0.0000(17) -0.1980(13) 0.033(5) Uiso d . 1 . .
    H H4 0.4958(17) -0.2286(16) -0.0224(14) 0.026(5) Uiso d . 1 . .
loop_
    _atom_site_aniso_label
    _atom_site_aniso_U_11
    _atom_site_aniso_U_22
    _atom_site_aniso_U_33
    _atom_site_aniso_U_12
    _atom_site_aniso_U_13
    _atom_site_aniso_U_23
    Na1 0.0103(2) 0.0103(2) 0.0096(2) -0.00008(18) 0.00033(16) 0.00102(17)
    Na2 0.0123(2) 0.0126(2) 0.0100(2) 0.0033(2) 0.00156(16) 0.00156(17)
    O1 0.0174(4) 0.0114(4) 0.0158(4) -0.0023(4) -0.0085(3) 0.0021(3)
    O2 0.0111(4) 0.0073(4) 0.0124(4) 0.0000(3) 0.0002(3) 0.0005(3)
    O3 0.0109(4) 0.0069(4) 0.0109(4) -0.0012(3) -0.0008(3) 0.0019(3)
    O4 0.0116(4) 0.0154(4) 0.0161(4) -0.0004(4) 0.0013(3) -0.0077(3)
    O5 0.0078(3) 0.0112(4) 0.0125(4) 0.0004(3) 0.0002(3) 0.0009(3)
    O6 0.0074(4) 0.0097(4) 0.0114(4) -0.0004(3) 0.0017(3) 0.0003(3)
    C1 0.0085(5) 0.0086(5) 0.0075(4) 0.0003(4) 0.0019(4) -0.0012(4)
    C2 0.0087(5) 0.0066(5) 0.0082(4) 0.0002(4) -0.0003(4) 0.0002(4)
    C3 0.0073(5) 0.0081(5) 0.0092(4) 0.0009(4) 0.0000(4) 0.0001(4)
    C4 0.0100(5) 0.0092(5) 0.0069(5) -0.0004(4) -0.0004(4) 0.0020(4)
_geom_special_details
;
All e.s.d.'s (except the e.s.d. in the dihedral angle between two l.s. planes)
are estimated using the full covariance matrix. The cell e.s.d.'s are taken
into account individually in the estimation of e.s.d.'s in distances, angles
and torsion angles; correlations between e.s.d.'s in cell parameters are only
used when they are defined by crystal symmetry. An approximate (isotropic)
treatment of cell e.s.d.'s is used for estimating e.s.d.'s involving l.s.
planes.
;
loop_
    _geom_bond_atom_site_label_1
    _geom_bond_atom_site_label_2
    _geom_bond_site_symmetry_2
    _geom_bond_distance
    _geom_bond_publ_flag
    Na1 O1 . 2.3097(10) ?
    Na1 O2 4_654 2.3352(9) ?
    Na1 O5 6 2.3699(9) ?
    Na1 O4 2_654 2.4095(9) ?
    Na1 O3 . 2.4994(9) ?
    Na1 O5 2_654 2.5257(9) ?
    Na1 C4 2_654 2.7875(12) ?
    Na1 Na2 5_655 3.3886(6) ?
    Na1 Na1 5_654 3.5820(8) ?
    Na2 O4 . 2.2973(9) ?
    Na2 O3 5_655 2.3580(9) ?
    Na2 O6 5_655 2.3856(9) ?
    Na2 O6 . 2.3907(9) ?
    Na2 O1 8_556 2.4513(10) ?
    Na2 O2 8_556 2.5370(9) ?
    Na2 C1 8_556 2.7790(12) ?
    Na2 C4 . 3.0813(12) ?
    Na2 Na1 5_655 3.3886(6) ?
    Na2 Na2 5_655 3.4259(9) ?
    O1 C1 . 1.2435(13) ?
    O1 Na2 8 2.4513(10) ?
    O2 C1 . 1.2737(14) ?
    O2 Na1 4_644 2.3352(9) ?
    O2 Na2 8 2.5370(9) ?
    O3 C2 . 1.4298(14) ?
    O3 Na2 5_655 2.3580(9) ?
    O3 H2 . 0.900(17) ?
    O4 C4 . 1.2457(13) ?
    O4 Na1 2_655 2.4095(9) ?
    O5 C4 . 1.2701(13) ?
    O5 Na1 6_655 2.3699(9) ?
    O5 Na1 2_655 2.5257(9) ?
    O6 C3 . 1.4279(13) ?
    O6 Na2 5_655 2.3856(9) ?
    O6 H4 . 0.883(17) ?
    C1 C2 . 1.5352(16) ?
    C1 Na2 8 2.7790(12) ?
    C2 C3 . 1.5389(14) ?
    C2 H1 . 1.0000 ?
    C3 C4 . 1.5385(15) ?
    C3 H3 . 1.0000 ?
    C4 Na1 2_655 2.7875(12) ?
loop_
    _geom_angle_atom_site_label_1
    _geom_angle_atom_site_label_2
    _geom_angle_atom_site_label_3
    _geom_angle_site_symmetry_1
    _geom_angle_site_symmetry_3
    _geom_angle
    _geom_angle_publ_flag
    O1 Na1 O2 . 4_654 105.24(3) ?
    O1 Na1 O5 . 6 83.81(3) ?
    O2 Na1 O5 4_654 6 89.52(3) ?
    O1 Na1 O4 . 2_654 115.96(4) ?
    O2 Na1 O4 4_654 2_654 132.93(4) ?
    O5 Na1 O4 6 2_654 115.67(3) ?
    O1 Na1 O3 . . 66.16(3) ?
    O2 Na1 O3 4_654 . 91.15(3) ?
    O5 Na1 O3 6 . 149.03(3) ?
    O4 Na1 O3 2_654 . 85.73(3) ?
    O1 Na1 O5 . 2_654 159.12(4) ?
    O2 Na1 O5 4_654 2_654 92.83(3) ?
    O5 Na1 O5 6 2_654 86.00(3) ?
    O4 Na1 O5 2_654 2_654 53.42(3) ?
    O3 Na1 O5 . 2_654 124.87(3) ?
    O1 Na1 C4 . 2_654 140.88(4) ?
    O2 Na1 C4 4_654 2_654 113.09(4) ?
    O5 Na1 C4 6 2_654 103.55(3) ?
    O4 Na1 C4 2_654 2_654 26.47(3) ?
    O3 Na1 C4 . 2_654 104.60(3) ?
    O5 Na1 C4 2_654 2_654 27.09(3) ?
    O1 Na1 Na2 . 5_655 75.27(3) ?
    O2 Na1 Na2 4_654 5_655 48.44(2) ?
    O5 Na1 Na2 6 5_655 122.82(3) ?
    O4 Na1 Na2 2_654 5_655 121.39(3) ?
    O3 Na1 Na2 . 5_655 44.07(2) ?
    O5 Na1 Na2 2_654 5_655 125.40(3) ?
    C4 Na1 Na2 2_654 5_655 126.00(3) ?
    O1 Na1 Na1 . 5_654 125.98(3) ?
    O2 Na1 Na1 4_654 5_654 91.68(3) ?
    O5 Na1 Na1 6 5_654 44.70(2) ?
    O4 Na1 Na1 2_654 5_654 82.32(2) ?
    O3 Na1 Na1 . 5_654 166.03(3) ?
    O5 Na1 Na1 2_654 5_654 41.30(2) ?
    C4 Na1 Na1 2_654 5_654 61.79(2) ?
    Na2 Na1 Na1 5_655 5_654 140.09(2) ?
    O4 Na2 O3 . 5_655 152.61(4) ?
    O4 Na2 O6 . 5_655 89.13(3) ?
    O3 Na2 O6 5_655 5_655 72.09(3) ?
    O4 Na2 O6 . . 69.00(3) ?
    O3 Na2 O6 5_655 . 128.17(3) ?
    O6 Na2 O6 5_655 . 88.34(3) ?
    O4 Na2 O1 . 8_556 103.37(3) ?
    O3 Na2 O1 5_655 8_556 99.91(3) ?
    O6 Na2 O1 5_655 8_556 161.92(4) ?
    O6 Na2 O1 . 8_556 84.14(3) ?
    O4 Na2 O2 . 8_556 92.94(3) ?
    O3 Na2 O2 5_655 8_556 89.70(3) ?
    O6 Na2 O2 5_655 8_556 140.73(3) ?
    O6 Na2 O2 . 8_556 128.77(3) ?
    O1 Na2 O2 8_556 8_556 52.82(3) ?
    O4 Na2 C1 . 8_556 93.93(3) ?
    O3 Na2 C1 5_655 8_556 100.63(3) ?
    O6 Na2 C1 5_655 8_556 167.66(4) ?
    O6 Na2 C1 . 8_556 103.92(4) ?
    O1 Na2 C1 8_556 8_556 26.57(3) ?
    O2 Na2 C1 8_556 8_556 27.24(3) ?
    O4 Na2 C4 . . 20.96(3) ?
    O3 Na2 C4 5_655 . 170.22(3) ?
    O6 Na2 C4 5_655 . 98.22(3) ?
    O6 Na2 C4 . . 50.89(3) ?
    O1 Na2 C4 8_556 . 89.75(3) ?
    O2 Na2 C4 8_556 . 97.44(3) ?
    C1 Na2 C4 8_556 . 88.69(3) ?
    O4 Na2 Na1 . 5_655 124.34(3) ?
    O3 Na2 Na1 5_655 5_655 47.50(2) ?
    O6 Na2 Na1 5_655 5_655 105.57(3) ?
    O6 Na2 Na1 . 5_655 160.01(3) ?
    O1 Na2 Na1 8_556 5_655 78.32(2) ?
    O2 Na2 Na1 8_556 5_655 43.53(2) ?
    C1 Na2 Na1 8_556 5_655 62.98(3) ?
    C4 Na2 Na1 . 5_655 137.55(3) ?
    O4 Na2 Na2 . 5_655 74.89(3) ?
    O3 Na2 Na2 5_655 5_655 102.54(3) ?
    O6 Na2 Na2 5_655 5_655 44.23(2) ?
    O6 Na2 Na2 . 5_655 44.11(2) ?
    O1 Na2 Na2 8_556 5_655 126.20(3) ?
    O2 Na2 Na2 8_556 5_655 167.44(3) ?
    C1 Na2 Na2 8_556 5_655 148.01(3) ?
    C4 Na2 Na2 . 5_655 70.08(2) ?
    Na1 Na2 Na2 5_655 5_655 147.42(2) ?
    C1 O1 Na1 . . 124.02(7) ?
    C1 O1 Na2 . 8 91.57(7) ?
    Na1 O1 Na2 . 8 128.11(4) ?
    C1 O2 Na1 . 4_644 126.92(7) ?
    C1 O2 Na2 . 8 87.02(6) ?
    Na1 O2 Na2 4_644 8 88.03(3) ?
    C2 O3 Na2 . 5_655 112.43(6) ?
    C2 O3 Na1 . . 115.43(6) ?
    Na2 O3 Na1 5_655 . 88.42(3) ?
    C2 O3 H2 . . 110.8(11) ?
    Na2 O3 H2 5_655 . 113.8(11) ?
    Na1 O3 H2 . . 114.4(11) ?
    C4 O4 Na2 . . 117.75(7) ?
    C4 O4 Na1 . 2_655 93.95(7) ?
    Na2 O4 Na1 . 2_655 134.16(4) ?
    C4 O5 Na1 . 6_655 130.76(7) ?
    C4 O5 Na1 . 2_655 88.02(7) ?
    Na1 O5 Na1 6_655 2_655 94.00(3) ?
    C3 O6 Na2 . 5_655 112.27(6) ?
    C3 O6 Na2 . . 113.49(6) ?
    Na2 O6 Na2 5_655 . 91.66(3) ?
    C3 O6 H4 . . 108.1(11) ?
    Na2 O6 H4 5_655 . 123.2(11) ?
    Na2 O6 H4 . . 107.0(12) ?
    O1 C1 O2 . . 123.77(10) ?
    O1 C1 C2 . . 119.55(10) ?
    O2 C1 C2 . . 116.66(9) ?
    O1 C1 Na2 . 8 61.86(6) ?
    O2 C1 Na2 . 8 65.74(6) ?
    C2 C1 Na2 . 8 158.15(7) ?
    O3 C2 C1 . . 108.96(9) ?
    O3 C2 C3 . . 109.73(9) ?
    C1 C2 C3 . . 110.33(9) ?
    O3 C2 H1 . . 109.3 ?
    C1 C2 H1 . . 109.3 ?
    C3 C2 H1 . . 109.3 ?
    O6 C3 C4 . . 110.09(9) ?
    O6 C3 C2 . . 108.94(8) ?
    C4 C3 C2 . . 110.44(9) ?
    O6 C3 H3 . . 109.1 ?
    C4 C3 H3 . . 109.1 ?
    C2 C3 H3 . . 109.1 ?
    O4 C4 O5 . . 123.96(10) ?
    O4 C4 C3 . . 119.58(10) ?
    O5 C4 C3 . . 116.46(10) ?
    O4 C4 Na1 . 2_655 59.58(6) ?
    O5 C4 Na1 . 2_655 64.89(6) ?
    C3 C4 Na1 . 2_655 172.43(7) ?
    O4 C4 Na2 . . 41.28(5) ?
    O5 C4 Na2 . . 155.89(7) ?
    C3 C4 Na2 . . 81.60(6) ?
    Na1 C4 Na2 2_655 . 95.11(3) ?
loop_
    _geom_torsion_atom_site_label_1
    _geom_torsion_atom_site_label_2
    _geom_torsion_atom_site_label_3
    _geom_torsion_atom_site_label_4
    _geom_torsion_site_symmetry_1
    _geom_torsion_site_symmetry_2
    _geom_torsion_site_symmetry_3
    _geom_torsion_site_symmetry_4
    _geom_torsion
    _geom_torsion_publ_flag
    O2 Na1 O1 C1 4_654 . . . -103.88(9) ?
    O5 Na1 O1 C1 6 . . . 168.31(9) ?
    O4 Na1 O1 C1 2_654 . . . 52.72(10) ?
    O3 Na1 O1 C1 . . . . -19.48(9) ?
    O5 Na1 O1 C1 2_654 . . . 107.05(12) ?
    C4 Na1 O1 C1 2_654 . . . 64.41(11) ?
    Na2 Na1 O1 C1 5_655 . . . -65.38(9) ?
    Na1 Na1 O1 C1 5_654 . . . 152.51(8) ?
    O2 Na1 O1 Na2 4_654 . . 8 131.26(5) ?
    O5 Na1 O1 Na2 6 . . 8 43.45(5) ?
    O4 Na1 O1 Na2 2_654 . . 8 -72.13(6) ?
    O3 Na1 O1 Na2 . . . 8 -144.34(6) ?
    O5 Na1 O1 Na2 2_654 . . 8 -17.81(13) ?
    C4 Na1 O1 Na2 2_654 . . 8 -60.45(7) ?
    Na2 Na1 O1 Na2 5_655 . . 8 169.76(5) ?
    Na1 Na1 O1 Na2 5_654 . . 8 27.65(7) ?
    O1 Na1 O3 C2 . . . . 20.93(7) ?
    O2 Na1 O3 C2 4_654 . . . 127.10(7) ?
    O5 Na1 O3 C2 6 . . . 36.12(11) ?
    O4 Na1 O3 C2 2_654 . . . -99.92(7) ?
    O5 Na1 O3 C2 2_654 . . . -138.64(7) ?
    C4 Na1 O3 C2 2_654 . . . -118.66(7) ?
    Na2 Na1 O3 C2 5_655 . . . 114.18(8) ?
    Na1 Na1 O3 C2 5_654 . . . -131.23(13) ?
    O1 Na1 O3 Na2 . . . 5_655 -93.25(4) ?
    O2 Na1 O3 Na2 4_654 . . 5_655 12.92(3) ?
    O5 Na1 O3 Na2 6 . . 5_655 -78.06(7) ?
    O4 Na1 O3 Na2 2_654 . . 5_655 145.90(3) ?
    O5 Na1 O3 Na2 2_654 . . 5_655 107.18(4) ?
    C4 Na1 O3 Na2 2_654 . . 5_655 127.16(3) ?
    Na1 Na1 O3 Na2 5_654 . . 5_655 114.59(13) ?
    O3 Na2 O4 C4 5_655 . . . -161.78(8) ?
    O6 Na2 O4 C4 5_655 . . . -116.05(8) ?
    O6 Na2 O4 C4 . . . . -27.50(7) ?
    O1 Na2 O4 C4 8_556 . . . 50.75(8) ?
    O2 Na2 O4 C4 8_556 . . . 103.18(8) ?
    C1 Na2 O4 C4 8_556 . . . 75.91(8) ?
    Na1 Na2 O4 C4 5_655 . . . 135.61(7) ?
    Na2 Na2 O4 C4 5_655 . . . -73.63(7) ?
    O3 Na2 O4 Na1 5_655 . . 2_655 69.96(10) ?
    O6 Na2 O4 Na1 5_655 . . 2_655 115.68(6) ?
    O6 Na2 O4 Na1 . . . 2_655 -155.76(6) ?
    O1 Na2 O4 Na1 8_556 . . 2_655 -77.51(6) ?
    O2 Na2 O4 Na1 8_556 . . 2_655 -25.08(6) ?
    C1 Na2 O4 Na1 8_556 . . 2_655 -52.35(6) ?
    C4 Na2 O4 Na1 . . . 2_655 -128.26(11) ?
    Na1 Na2 O4 Na1 5_655 . . 2_655 7.34(7) ?
    Na2 Na2 O4 Na1 5_655 . . 2_655 158.11(6) ?
    O4 Na2 O6 C3 . . . . 25.51(7) ?
    O3 Na2 O6 C3 5_655 . . . -179.25(7) ?
    O6 Na2 O6 C3 5_655 . . . 115.22(8) ?
    O1 Na2 O6 C3 8_556 . . . -81.24(7) ?
    O2 Na2 O6 C3 8_556 . . . -50.74(9) ?
    C1 Na2 O6 C3 8_556 . . . -63.37(8) ?
    C4 Na2 O6 C3 . . . . 13.22(7) ?
    Na1 Na2 O6 C3 5_655 . . . -109.91(9) ?
    Na2 Na2 O6 C3 5_655 . . . 115.22(8) ?
    O4 Na2 O6 Na2 . . . 5_655 -89.70(3) ?
    O3 Na2 O6 Na2 5_655 . . 5_655 65.53(4) ?
    O6 Na2 O6 Na2 5_655 . . 5_655 0.0 ?
    O1 Na2 O6 Na2 8_556 . . 5_655 163.54(4) ?
    O2 Na2 O6 Na2 8_556 . . 5_655 -165.95(4) ?
    C1 Na2 O6 Na2 8_556 . . 5_655 -178.59(4) ?
    C4 Na2 O6 Na2 . . . 5_655 -102.00(4) ?
    Na1 Na2 O6 Na2 5_655 . . 5_655 134.88(8) ?
    Na1 O1 C1 O2 . . . . -163.11(8) ?
    Na2 O1 C1 O2 8 . . . -23.34(11) ?
    Na1 O1 C1 C2 . . . . 15.30(14) ?
    Na2 O1 C1 C2 8 . . . 155.06(9) ?
    Na1 O1 C1 Na2 . . . 8 -139.77(8) ?
    Na1 O2 C1 O1 4_644 . . . -62.75(14) ?
    Na2 O2 C1 O1 8 . . . 22.53(11) ?
    Na1 O2 C1 C2 4_644 . . . 118.80(9) ?
    Na2 O2 C1 C2 8 . . . -155.91(9) ?
    Na1 O2 C1 Na2 4_644 . . 8 -85.29(7) ?
    Na2 O3 C2 C1 5_655 . . . 78.38(8) ?
    Na1 O3 C2 C1 . . . . -21.02(10) ?
    Na2 O3 C2 C3 5_655 . . . -42.52(10) ?
    Na1 O3 C2 C3 . . . . -141.92(7) ?
    O1 C1 C2 O3 . . . . 5.65(14) ?
    O2 C1 C2 O3 . . . . -175.83(9) ?
    Na2 C1 C2 O3 8 . . . 93.2(2) ?
    O1 C1 C2 C3 . . . . 126.19(11) ?
    O2 C1 C2 C3 . . . . -55.30(13) ?
    Na2 C1 C2 C3 8 . . . -146.27(17) ?
    Na2 O6 C3 C4 5_655 . . . 80.01(8) ?
    Na2 O6 C3 C4 . . . . -22.24(10) ?
    Na2 O6 C3 C2 5_655 . . . -41.23(10) ?
    Na2 O6 C3 C2 . . . . -143.48(7) ?
    O3 C2 C3 O6 . . . . 56.23(12) ?
    C1 C2 C3 O6 . . . . -63.83(12) ?
    O3 C2 C3 C4 . . . . -64.79(11) ?
    C1 C2 C3 C4 . . . . 175.14(9) ?
    Na2 O4 C4 O5 . . . . -154.27(9) ?
    Na1 O4 C4 O5 2_655 . . . -8.65(11) ?
    Na2 O4 C4 C3 . . . . 25.69(12) ?
    Na1 O4 C4 C3 2_655 . . . 171.31(8) ?
    Na2 O4 C4 Na1 . . . 2_655 -145.62(7) ?
    Na1 O4 C4 Na2 2_655 . . . 145.62(7) ?
    Na1 O5 C4 O4 6_655 . . . -85.34(13) ?
    Na1 O5 C4 O4 2_655 . . . 8.23(11) ?
    Na1 O5 C4 C3 6_655 . . . 94.70(11) ?
    Na1 O5 C4 C3 2_655 . . . -171.72(8) ?
    Na1 O5 C4 Na1 6_655 . . 2_655 -93.57(8) ?
    Na1 O5 C4 Na2 6_655 . . . -129.86(16) ?
    Na1 O5 C4 Na2 2_655 . . . -36.3(2) ?
    O6 C3 C4 O4 . . . . -1.01(13) ?
    C2 C3 C4 O4 . . . . 119.33(11) ?
    O6 C3 C4 O5 . . . . 178.95(9) ?
    C2 C3 C4 O5 . . . . -60.71(13) ?
    O6 C3 C4 Na1 . . . 2_655 80.5(6) ?
    C2 C3 C4 Na1 . . . 2_655 -159.2(5) ?
    O6 C3 C4 Na2 . . . . 15.80(7) ?
    C2 C3 C4 Na2 . . . . 136.14(8) ?
    O3 Na2 C4 O4 5_655 . . . 57.9(2) ?
    O6 Na2 C4 O4 5_655 . . . 65.18(8) ?
    O6 Na2 C4 O4 . . . . 146.25(9) ?
    O1 Na2 C4 O4 8_556 . . . -131.11(8) ?
    O2 Na2 C4 O4 8_556 . . . -78.70(8) ?
    C1 Na2 C4 O4 8_556 . . . -104.56(8) ?
    Na1 Na2 C4 O4 5_655 . . . -58.85(9) ?
    Na2 Na2 C4 O4 5_655 . . . 99.85(8) ?
    O4 Na2 C4 O5 . . . . 61.8(2) ?
    O3 Na2 C4 O5 5_655 . . . 119.7(2) ?
    O6 Na2 C4 O5 5_655 . . . 127.0(2) ?
    O6 Na2 C4 O5 . . . . -151.9(2) ?
    O1 Na2 C4 O5 8_556 . . . -69.3(2) ?
    O2 Na2 C4 O5 8_556 . . . -16.9(2) ?
    C1 Na2 C4 O5 8_556 . . . -42.7(2) ?
    Na1 Na2 C4 O5 5_655 . . . 3.0(2) ?
    Na2 Na2 C4 O5 5_655 . . . 161.7(2) ?
    O4 Na2 C4 C3 . . . . -157.60(11) ?
    O3 Na2 C4 C3 5_655 . . . -99.7(2) ?
    O6 Na2 C4 C3 5_655 . . . -92.43(6) ?
    O6 Na2 C4 C3 . . . . -11.35(6) ?
    O1 Na2 C4 C3 8_556 . . . 71.29(6) ?
    O2 Na2 C4 C3 8_556 . . . 123.70(6) ?
    C1 Na2 C4 C3 8_556 . . . 97.84(6) ?
    Na1 Na2 C4 C3 5_655 . . . 143.55(5) ?
    Na2 Na2 C4 C3 5_655 . . . -57.75(5) ?
    O4 Na2 C4 Na1 . . . 2_655 29.27(7) ?
    O3 Na2 C4 Na1 5_655 . . 2_655 87.1(2) ?
    O6 Na2 C4 Na1 5_655 . . 2_655 94.44(4) ?
    O6 Na2 C4 Na1 . . . 2_655 175.52(5) ?
    O1 Na2 C4 Na1 8_556 . . 2_655 -101.84(3) ?
    O2 Na2 C4 Na1 8_556 . . 2_655 -49.43(4) ?
    C1 Na2 C4 Na1 8_556 . . 2_655 -75.29(4) ?
    Na1 Na2 C4 Na1 5_655 . . 2_655 -29.59(5) ?
    Na2 Na2 C4 Na1 5_655 . . 2_655 129.12(3) ?
loop_
    _geom_hbond_atom_site_label_D
    _geom_hbond_atom_site_label_H
    _geom_hbond_atom_site_label_A
    _geom_hbond_site_symmetry_A
    _geom_hbond_distance_DH
    _geom_hbond_distance_HA
    _geom_hbond_distance_DA
    _geom_hbond_angle_DHA
    O3 H2 O2 7_765 0.900(17) 1.752(18) 2.6480(12) 173.2(17)
    O6 H4 O5 3_445 0.883(17) 1.787(17) 2.6643(12) 172.0(18)
