# Supplementary material for: Disodium (2RS,3SR)-tartrate
Source: Acta Crystallogr Sect E Struct Rep Online. 2009 Sep 19;65(Pt 10):m1232. doi: 10.1107/S1600536809037155 (PMC2970502; doi:10.1107/S1600536809037155)
Supplement: Supplementary file 2 [file e-65-m1232-Isup2.hkl]

#
# h,k,l, Fc-squared, Fo-squared, sigma(Fo-squared) and status flag
#
data_I
_shelx_title ' natarno2 in P b c a'
_shelx_refln_list_code          4
_shelx_F_calc_maximum      159.26
_exptl_crystal_F_000       784.00
_reflns_d_resolution_high  0.6942
 
loop_
 _symmetry_equiv_pos_as_xyz
 'x, y, z'
 '-x+1/2, -y, z+1/2'
 'x+1/2, -y+1/2, -z'
 '-x, y+1/2, -z+1/2'
 '-x, -y, -z'
 'x-1/2, y, -z-1/2'
 '-x-1/2, y-1/2, z'
 'x, -y-1/2, z-1/2'
 
_cell_length_a    10.1160
_cell_length_b    10.0049
_cell_length_c    13.0821
_cell_angle_alpha  90.000
_cell_angle_beta   90.000
_cell_angle_gamma  90.000
 
_shelx_F_squared_multiplier     1.000
 
loop_
 _refln_index_h
 _refln_index_k
 _refln_index_l
 _refln_F_squared_calc
 _refln_F_squared_meas
 _refln_F_squared_sigma
 _refln_observed_status
   2   0   0     6227.88     6361.81     94.59 o
   4   0   0     4081.20     3918.08     97.32 o
   6   0   0       35.61       42.86      8.21 o
   8   0   0      279.84      273.07     17.56 o
  10   0   0      272.84      262.32     15.99 o
  12   0   0     1402.81     1371.25     32.75 o
  14   0   0     3600.79     3378.47    251.12 o
   2   1   0    23416.36    22610.49    169.18 o
   4   1   0     1056.41      901.13     12.59 o
   6   1   0     5132.65     5249.85     47.79 o
   8   1   0     3501.40     3406.62     33.38 o
  10   1   0       45.12       57.67      8.60 o
  12   1   0      772.76      763.00     20.57 o
  14   1   0      265.15      262.24     17.70 o
   0   2   0     7134.51     7533.18     93.08 o
   2   2   0       18.67       36.37      2.90 o
   4   2   0     3228.38     3027.49     23.71 o
   6   2   0      367.82      369.95      7.71 o
   8   2   0      103.64      101.40      4.80 o
  10   2   0     2020.08     2036.90     24.41 o
  12   2   0        0.28        5.61     10.97 o
  14   2   0       53.31       42.17     22.06 o
   2   3   0      857.82      969.00     11.92 o
   4   3   0      877.63      804.80     12.97 o
   6   3   0      189.53      191.15     10.30 o
   8   3   0     2418.13     2351.99     31.52 o
  10   3   0        4.00        3.73      9.30 o
  12   3   0      178.31      146.61     13.67 o
  14   3   0      122.36      129.64     25.12 o
   0   4   0     5978.29     5742.64     41.15 o
   2   4   0     1633.58     1431.69     19.35 o
   4   4   0     9990.63     9460.72     66.89 o
   6   4   0     1052.67     1082.36     18.31 o
   8   4   0      150.54      140.17      9.73 o
  10   4   0     1019.72     1036.93     20.89 o
  12   4   0        8.86        3.70     14.26 o
  14   4   0       43.35       59.74     25.16 o
   2   5   0    12165.70    12439.60    205.03 o
   4   5   0     3626.15     3440.69     46.89 o
   6   5   0     1354.71     1330.86     35.96 o
   8   5   0     1112.04     1167.09     38.21 o
  10   5   0      608.71      568.15     32.78 o
  12   5   0      259.19      244.80     20.11 o
   0   6   0      183.76      161.31      7.85 o
   2   6   0      203.67      191.34      9.87 o
   4   6   0     1921.27     2027.57     23.37 o
   6   6   0       40.74       57.90     15.43 o
   8   6   0      637.88      615.75     32.80 o
  10   6   0      150.32      112.55     15.69 o
  12   6   0        2.79       12.42     16.99 o
   2   7   0     4915.85     5006.72     37.70 o
   4   7   0       69.14       64.98      8.40 o
   6   7   0     7172.86     7048.30     83.79 o
   8   7   0      518.17      496.04     31.45 o
  10   7   0        0.36        5.57     15.04 o
  12   7   0       16.93       31.72     22.81 o
   0   8   0       36.10       34.80     13.65 o
   2   8   0      194.86      177.55      9.67 o
   4   8   0      439.08      419.79     13.56 o
   6   8   0     2048.03     1995.58     47.58 o
   8   8   0     1750.03     1626.70     50.35 o
  10   8   0        0.73        8.27     21.60 o
  12   8   0       80.10       74.35     23.19 o
   2   9   0      103.31      100.49      8.83 o
   4   9   0     3390.81     3429.14     55.19 o
   6   9   0     5576.58     5644.51     80.25 o
   8   9   0     2629.11     2767.92     64.40 o
  10   9   0      928.12      892.70     45.82 o
   0  10   0      497.24      463.59     24.74 o
   2  10   0     6128.88     6262.33    194.58 o
   4  10   0      476.05      468.08     18.45 o
   6  10   0      488.67      435.78     28.85 o
   8  10   0      653.17      670.39     37.09 o
   2  11   0       23.86       21.29     20.91 o
   4  11   0        5.51        9.25     17.69 o
   6  11   0        6.00       11.11     13.29 o
   8  11   0       13.94        7.76     22.12 o
   0  12   0     1046.89     1052.72     38.38 o
   2  12   0      323.77      331.62     43.72 o
   4  12   0      140.92      123.17     21.88 o
   6  12   0       35.74       19.55     20.50 o
   8  12   0      136.62      114.57     25.81 o
   2  13   0       71.10       63.31     20.52 o
   1   1   1       32.34       29.80      2.00 o
   2   1   1      243.10      226.10      2.83 o
   3   1   1      612.94      591.51      5.02 o
   4   1   1      934.10      990.20      5.31 o
   5   1   1     7243.29     7336.78     50.93 o
   6   1   1     1201.35     1212.18     14.01 o
   7   1   1      667.22      645.29     13.52 o
   8   1   1      482.67      486.89      7.48 o
   9   1   1       19.39       20.68      4.58 o
  10   1   1     2444.09     2371.84     45.20 o
  11   1   1        0.17        7.95      6.04 o
  12   1   1      607.21      596.55     13.19 o
  13   1   1       12.75       11.74      8.40 o
  14   1   1      159.26      174.88     11.97 o
   0   2   1      438.82      438.72      5.16 o
   1   2   1    12918.48    12602.05    166.90 o
   2   2   1     1107.09     1124.31      7.00 o
   3   2   1      112.32      166.03      3.64 o
   4   2   1      691.97      732.90      7.92 o
   5   2   1      815.92      915.74     13.19 o
   6   2   1      639.56      665.31      5.27 o
   7   2   1      128.84      128.47      2.39 o
   8   2   1     2706.78     2790.62     25.18 o
   9   2   1        6.57       12.00      5.64 o
  10   2   1      380.97      363.63      9.51 o
  11   2   1      269.33      264.81      8.71 o
  12   2   1       40.74       46.05      8.14 o
  13   2   1      254.24      284.80     13.09 o
  14   2   1       19.01       13.96     16.69 o
   1   3   1      127.33      126.15      4.09 o
   2   3   1      815.19      794.00      5.98 o
   3   3   1      561.92      603.86      6.09 o
   4   3   1      393.54      413.04      5.88 o
   5   3   1       69.96      113.86      5.57 o
   6   3   1     1340.41     1417.20     15.02 o
   7   3   1      192.39      208.38      4.89 o
   8   3   1       67.30       73.69      6.45 o
   9   3   1     4380.76     4290.00     26.26 o
  10   3   1      369.51      339.81     10.06 o
  11   3   1       21.63       21.08      7.53 o
  12   3   1      205.65      216.66     11.71 o
  13   3   1      423.63      449.01     16.99 o
   0   4   1      236.01      294.87      5.49 o
   1   4   1      418.42      486.26      4.65 o
   2   4   1        0.13        3.33      5.13 o
   3   4   1     2562.54     2570.52      8.86 o
   4   4   1     1071.76     1082.00     11.72 o
   5   4   1       91.18       73.51      6.06 o
   6   4   1      122.28      126.90      8.13 o
   7   4   1      703.72      711.12     15.08 o
   8   4   1      560.20      517.96     11.05 o
   9   4   1      335.28      335.20     10.56 o
  10   4   1      705.00      698.40     14.16 o
  11   4   1       74.90       82.97     10.58 o
  12   4   1      200.95      209.60     13.77 o
  13   4   1      175.91      188.65     14.08 o
   1   5   1     2892.88     3064.38     13.13 o
   2   5   1      717.74      799.70     10.12 o
   3   5   1     1311.61     1424.19     17.95 o
   4   5   1       59.15       70.10      2.79 o
   5   5   1      832.43      863.17     11.84 o
   6   5   1       13.72       16.33      6.23 o
   7   5   1      263.25      261.04     15.70 o
   8   5   1        7.15        7.83      7.98 o
   9   5   1      786.93      779.92     22.15 o
  10   5   1       60.07       57.92     10.02 o
  11   5   1       13.95       23.90     10.23 o
  12   5   1        5.01        7.88     10.64 o
  13   5   1        1.52        0.84     15.20 o
   0   6   1     1317.46     1476.27     16.71 o
   1   6   1       12.44       12.61      2.52 o
   2   6   1      593.91      638.74     10.03 o
   3   6   1     2470.92     2413.20     15.55 o
   4   6   1      324.24      342.62      7.52 o
   5   6   1      931.17      947.94     13.52 o
   6   6   1      138.80      151.39     14.40 o
   7   6   1      697.13      672.35     49.61 o
   8   6   1     1709.84     1635.22     32.72 o
   9   6   1       83.11       83.63     11.38 o
  10   6   1      409.64      441.13     17.87 o
  11   6   1        3.68        4.85     10.07 o
  12   6   1        0.32       18.08     11.46 o
  13   6   1      417.30      396.67     33.21 o
   1   7   1      168.77      167.68      5.99 o
   2   7   1        6.84        4.84      4.61 o
   3   7   1      830.98      836.93     10.51 o
   4   7   1      497.54      518.61      8.20 o
   5   7   1      211.59      233.46     13.93 o
   6   7   1      932.81      872.40     23.39 o
   7   7   1      238.02      263.03     16.48 o
   8   7   1      502.07      489.09     21.36 o
   9   7   1        1.68        9.46     13.49 o
  10   7   1      179.88      186.71     12.55 o
  11   7   1     1147.09     1173.81     23.77 o
  12   7   1       88.73       65.58     16.79 o
   0   8   1     1275.42     1279.58     15.31 o
   1   8   1       71.47       81.26      6.18 o
   2   8   1        0.43        8.47      4.91 o
   3   8   1      413.63      395.59      7.48 o
   4   8   1     2424.93     2410.98     21.97 o
   5   8   1       89.00       96.27      8.97 o
   6   8   1      609.10      641.48     21.05 o
   7   8   1       33.00       36.83     12.95 o
   8   8   1       35.28       29.78     14.67 o
   9   8   1      448.73      441.50     22.95 o
  10   8   1        0.30       -7.00     15.48 o
  11   8   1      397.89      402.88     16.81 o
   1   9   1      495.18      485.81      9.69 o
   2   9   1     2081.75     2062.83     18.61 o
   3   9   1       41.11       44.97      5.05 o
   4   9   1       18.26       16.10      7.34 o
   5   9   1       16.51        8.63     11.22 o
   6   9   1        2.88        4.84     12.03 o
   7   9   1        6.26        1.22     12.47 o
   8   9   1       20.01       12.61     13.46 o
   9   9   1       89.11      103.06     18.07 o
  10   9   1       38.74       26.60     17.25 o
  11   9   1        7.57        7.47     16.22 o
   0  10   1      328.99      324.51     20.11 o
   1  10   1       83.23       89.58      8.61 o
   2  10   1       70.80       65.66      8.15 o
   3  10   1        0.18        2.47      6.37 o
   4  10   1       63.75       66.76      9.74 o
   5  10   1       18.24       14.82      9.61 o
   6  10   1      108.49       92.77     14.21 o
   7  10   1      555.75      538.77     30.60 o
   8  10   1        1.62       10.89     15.10 o
   9  10   1       99.28       95.04     18.20 o
   1  11   1      119.95      122.29      9.45 o
   2  11   1      283.81      314.65     11.90 o
   3  11   1      120.05      119.65     13.63 o
   4  11   1      134.85      146.17     14.67 o
   5  11   1       67.73       64.33     13.23 o
   6  11   1       16.65       14.88     11.30 o
   7  11   1      283.83      249.23     27.64 o
   8  11   1      119.15      133.29     32.66 o
   9  11   1       31.43       34.09     24.29 o
   0  12   1      268.10      239.34     16.49 o
   1  12   1      418.29      434.94     13.75 o
   2  12   1      133.80      136.27     12.38 o
   3  12   1      727.16      690.05     23.68 o
   4  12   1        4.27       11.03     13.87 o
   5  12   1       39.93       40.14     14.77 o
   6  12   1       32.86       16.43     20.36 o
   7  12   1        9.50       10.01     20.81 o
   1  13   1       66.35       55.05     14.90 o
   2  13   1      289.57      287.46     19.76 o
   3  13   1      133.50      148.77     24.16 o
   4  13   1       91.42       89.38     23.69 o
   5  13   1      149.77      120.72     24.59 o
   6  13   1        2.53        4.34     23.11 o
   0   0   2      537.69      560.86      7.34 o
   1   0   2     2844.99     2795.86     16.66 o
   2   0   2     2109.61     2259.16     10.28 o
   3   0   2     1984.01     1779.04     11.57 o
   4   0   2     4555.10     4736.05     28.86 o
   5   0   2    25365.13    24611.82    162.96 o
   6   0   2     2786.25     2887.00     40.59 o
   7   0   2     3023.67     2791.61     27.59 o
   8   0   2       14.92       17.89      5.75 o
   9   0   2     4086.90     4121.78     29.53 o
  10   0   2      188.37      179.85     10.38 o
  11   0   2        1.28       10.28      8.85 o
  12   0   2       11.42       14.64      9.74 o
  13   0   2       50.40       56.87     13.69 o
  14   0   2       12.45       12.82     24.54 o
   1   1   2        0.37       18.56      2.28 o
   2   1   2     8339.28     8672.89     63.35 o
   3   1   2     7641.16     7983.62     31.69 o
   4   1   2      436.78      469.19      6.02 o
   5   1   2        0.26        6.22      1.85 o
   6   1   2      981.07     1120.70      8.51 o
   7   1   2        3.65       17.79      4.52 o
   8   1   2     1222.56     1139.46     20.65 o
   9   1   2       12.59       13.64      4.34 o
  10   1   2      771.24      725.65     10.85 o
  11   1   2      306.06      313.63      9.32 o
  12   1   2      509.19      486.60     13.20 o
  13   1   2       63.92       63.66      9.30 o
  14   1   2       78.12       56.38     18.35 o
   0   2   2      822.17      921.44     15.69 o
   1   2   2     6081.69     6312.12     65.30 o
   2   2   2        0.20        2.51      3.36 o
   3   2   2      683.62      488.58      7.47 o
   4   2   2     3126.39     3285.49     15.84 o
   5   2   2     9663.71     9140.39     26.71 o
   6   2   2     1746.12     1694.95     15.43 o
   7   2   2     2491.06     2404.48     14.54 o
   8   2   2      640.19      655.06     10.20 o
   9   2   2      452.68      453.85      8.84 o
  10   2   2      102.70       88.83      6.56 o
  11   2   2      135.96      136.92      7.92 o
  12   2   2      147.20      132.95      9.76 o
  13   2   2        3.23        7.23      9.79 o
   1   3   2     1704.06     1438.06      9.94 o
   2   3   2     4385.61     4666.84     26.51 o
   3   3   2     2603.16     2357.26     22.14 o
   4   3   2     2892.83     2944.18     12.83 o
   5   3   2      613.23      599.08      8.91 o
   6   3   2     1093.13     1054.02     23.75 o
   7   3   2      470.01      429.49      9.79 o
   8   3   2      478.42      489.14     10.90 o
   9   3   2      188.10      193.52     10.96 o
  10   3   2       65.71       73.16      7.91 o
  11   3   2       62.44       64.60      7.83 o
  12   3   2       14.78       18.10      9.14 o
  13   3   2       27.43       39.47     13.92 o
   0   4   2     8931.50     9336.03     39.35 o
   1   4   2     2545.16     2626.73     38.28 o
   2   4   2     4338.28     4644.69     31.34 o
   3   4   2     3119.65     3033.88     25.23 o
   4   4   2        0.05       -1.88      2.94 o
   5   4   2     6585.75     6484.16     27.20 o
   6   4   2       52.34       67.99      7.59 o
   7   4   2     1081.64     1050.32     15.12 o
   8   4   2       71.79       62.65      6.85 o
   9   4   2     1477.09     1369.43     46.84 o
  10   4   2       21.95       25.20      7.49 o
  11   4   2      268.73      273.55     13.71 o
  12   4   2      169.66      169.43     11.37 o
  13   4   2        0.42        4.98     12.87 o
   1   5   2    12580.36    12132.87    112.13 o
   2   5   2     1363.40     1485.43     13.68 o
   3   5   2     9469.71     9171.04     55.34 o
   4   5   2      408.37      435.89      7.73 o
   5   5   2     1769.96     1734.27     14.86 o
   6   5   2     1171.28     1170.49     16.06 o
   7   5   2      483.32      524.02     12.98 o
   8   5   2     2641.81     2583.08     23.96 o
   9   5   2      488.98      464.09     14.24 o
  10   5   2        1.28       12.49      8.74 o
  11   5   2     1016.64     1013.09     21.04 o
  12   5   2        4.01        6.36      9.29 o
  13   5   2      400.07      374.99     33.12 o
   0   6   2     8894.42     9276.63     71.32 o
   1   6   2      223.55      221.79      4.36 o
   2   6   2     1261.70     1244.12     27.82 o
   3   6   2        9.02       11.68      3.57 o
   4   6   2       27.90       38.73      5.15 o
   5   6   2        0.18        3.17      2.26 o
   6   6   2        0.16        6.40     11.38 o
   7   6   2      595.82      558.31     20.96 o
   8   6   2       33.77       39.07     13.80 o
   9   6   2      184.08      191.08     13.34 o
  10   6   2      178.68      184.76     12.28 o
  11   6   2        3.12       13.00      9.95 o
  12   6   2       54.04       45.50     14.35 o
   1   7   2     3882.68     3817.50     16.79 o
   2   7   2     1327.18     1389.36     16.25 o
   3   7   2     3867.48     3847.77     18.29 o
   4   7   2      734.15      700.26     11.22 o
   5   7   2       41.16       46.69      8.36 o
   6   7   2      168.44      182.58     13.95 o
   7   7   2       15.36       14.51     10.86 o
   8   7   2      114.19      117.02     15.10 o
   9   7   2        2.90        2.26     12.77 o
  10   7   2      887.19      866.36     25.04 o
  11   7   2      763.28      759.62     22.43 o
  12   7   2       11.38        1.86     22.61 o
   0   8   2     1592.77     1558.41     22.36 o
   1   8   2     1188.65     1207.87     10.16 o
   2   8   2     1075.49     1109.90     15.57 o
   3   8   2      607.07      587.09      8.71 o
   4   8   2      237.49      243.72      8.33 o
   5   8   2      167.24      171.40     10.27 o
   6   8   2      423.52      403.40     23.38 o
   7   8   2      132.30      131.18     15.21 o
   8   8   2       95.82       84.23     15.50 o
   9   8   2       37.21       46.47     16.73 o
  10   8   2      152.84      146.50     15.01 o
  11   8   2        5.88        0.70     14.20 o
   1   9   2     5543.03     5584.46     32.39 o
   2   9   2        1.92       11.71      5.94 o
   3   9   2      372.83      380.54      8.72 o
   4   9   2       16.31       30.17      8.44 o
   5   9   2      564.84      558.34     17.99 o
   6   9   2        0.16       -0.90     12.22 o
   7   9   2       69.76       86.88     14.73 o
   8   9   2      250.51      264.04     19.85 o
   9   9   2       17.02        8.91     15.68 o
  10   9   2      191.22      203.01     23.35 o
   0  10   2      174.18      208.55     13.67 o
   1  10   2      196.71      194.14     12.27 o
   2  10   2      880.72      833.47     18.42 o
   3  10   2     1016.91     1039.00     16.04 o
   4  10   2      672.09      660.44     16.91 o
   5  10   2      364.74      373.47     14.70 o
   6  10   2      380.49      392.70     27.82 o
   7  10   2      440.98      447.70     30.72 o
   8  10   2       57.49       62.89     23.77 o
   9  10   2        8.12       16.09     25.15 o
   1  11   2      427.80      445.20     12.92 o
   2  11   2       63.20       75.89     10.60 o
   3  11   2      384.18      407.33     15.32 o
   4  11   2      334.98      333.50     17.99 o
   5  11   2       63.26       54.92     13.55 o
   6  11   2       17.89       16.46     11.16 o
   7  11   2        7.95        6.96     20.71 o
   8  11   2      352.82      365.94     33.34 o
   9  11   2       30.36       25.37     25.53 o
   0  12   2       14.49        9.48     19.21 o
   1  12   2        0.10        5.77     13.15 o
   2  12   2       67.47       50.36     14.12 o
   3  12   2      656.95      686.64     36.16 o
   4  12   2       68.91       66.09     23.70 o
   5  12   2      625.09      627.89     37.09 o
   6  12   2        0.97       -0.08     22.72 o
   7  12   2      239.02      220.31     30.04 o
   1  13   2       60.74       59.47     15.64 o
   2  13   2       87.28      100.37     16.20 o
   3  13   2       35.13       25.43     22.29 o
   4  13   2        0.16        4.28     23.23 o
   5  13   2      116.29      104.13     24.58 o
   0  14   2       61.62       67.17     22.68 o
   1  14   2        0.03       -3.17     22.84 o
   2  14   2      126.11       99.47     18.08 o
   3  14   2      701.32      725.33     39.88 o
   1   1   3        8.51       16.40      2.52 o
   2   1   3      219.12      204.37      3.11 o
   3   1   3     1143.36     1170.98      6.06 o
   4   1   3     3122.69     3108.05     13.04 o
   5   1   3     2181.62     2055.65     12.67 o
   6   1   3      184.41      162.62      3.99 o
   7   1   3      780.76      799.71      6.26 o
   8   1   3       35.68       50.04      4.64 o
   9   1   3      524.85      494.74      8.57 o
  10   1   3      328.48      318.63      9.17 o
  11   1   3      740.04      731.41     14.07 o
  12   1   3       55.76       51.54      9.56 o
  13   1   3      111.44      114.85     12.88 o
  14   1   3     1102.65     1073.70     47.87 o
   0   2   3     3582.55     3674.96     60.89 o
   1   2   3     4987.57     5165.05     24.43 o
   2   2   3     1245.88     1309.06     18.68 o
   3   2   3     8245.75     8647.82     52.42 o
   4   2   3     1201.31     1211.26     11.25 o
   5   2   3     1829.80     1915.49     16.86 o
   6   2   3      747.84      717.65      6.64 o
   7   2   3     1845.22     1893.96     19.15 o
   8   2   3       80.85       88.78      5.27 o
   9   2   3       42.90       51.26      6.01 o
  10   2   3        0.86        0.43      6.07 o
  11   2   3      128.11      126.11      7.79 o
  12   2   3      196.86      213.88     11.33 o
  13   2   3       27.31       33.77     12.00 o
   1   3   3     1005.55      986.06      8.54 o
   2   3   3     2355.96     2400.48     13.72 o
   3   3   3     1859.29     1948.83     13.60 o
   4   3   3      658.22      714.02      6.55 o
   5   3   3      660.49      599.17      7.34 o
   6   3   3      460.57      449.23      6.13 o
   7   3   3     2135.02     2013.23     19.16 o
   8   3   3      110.68      103.03      6.35 o
   9   3   3      475.60      414.74      9.60 o
  10   3   3      341.53      372.08      9.78 o
  11   3   3        2.22        6.47      7.21 o
  12   3   3      184.78      193.86     14.67 o
  13   3   3       43.02       59.61     18.93 o
   0   4   3     3816.86     4024.82     32.77 o
   1   4   3      223.46      221.78      5.79 o
   2   4   3      297.91      358.91      6.80 o
   3   4   3      361.17      389.15      8.94 o
   4   4   3       88.52       86.76      6.21 o
   5   4   3      320.39      310.67     20.61 o
   6   4   3     1317.93     1268.21     18.34 o
   7   4   3      998.37      961.47     15.28 o
   8   4   3       31.52       30.86      6.19 o
   9   4   3      441.96      422.25     11.51 o
  10   4   3       53.34       58.26      7.22 o
  11   4   3       14.95       13.28      8.22 o
  12   4   3      295.58      310.50     14.57 o
  13   4   3     1012.12     1001.50     45.20 o
   1   5   3       67.17       54.03      3.30 o
   2   5   3      119.52      141.88      8.95 o
   3   5   3       62.62       64.21      6.06 o
   4   5   3        0.23        3.81      3.74 o
   5   5   3        2.38        6.60      4.42 o
   6   5   3       91.39       99.77      8.37 o
   7   5   3      574.22      580.22     13.97 o
   8   5   3       22.97       25.39      7.11 o
   9   5   3        1.29        3.31      8.37 o
  10   5   3      880.53      906.08     21.32 o
  11   5   3       80.98       75.87      9.64 o
  12   5   3       77.24       89.21     13.98 o
   0   6   3      368.45      378.69     11.02 o
   1   6   3     1981.28     2171.12     22.19 o
   2   6   3        3.68       14.12      4.31 o
   3   6   3        2.04        1.80      3.50 o
   4   6   3      669.40      704.65      6.85 o
   5   6   3      163.77      161.17      6.13 o
   6   6   3      522.26      504.67     14.01 o
   7   6   3        1.24        6.62     11.12 o
   8   6   3      538.29      551.91     22.53 o
   9   6   3       22.50       33.98     10.33 o
  10   6   3        2.55       10.66      9.16 o
  11   6   3      746.30      746.88     22.59 o
  12   6   3       12.78       16.85     13.75 o
   1   7   3      359.31      329.91      6.26 o
   2   7   3      488.78      486.72      9.61 o
   3   7   3        8.36        6.51      3.38 o
   4   7   3        0.73        6.10      6.22 o
   5   7   3     1509.70     1529.18     26.10 o
   6   7   3      101.32       91.23     13.74 o
   7   7   3       50.27       52.13     13.19 o
   8   7   3      646.77      633.83     23.73 o
   9   7   3      495.86      469.85     23.04 o
  10   7   3      110.41      112.37     11.38 o
  11   7   3      205.25      212.51     17.51 o
  12   7   3       34.09       42.53     23.55 o
   0   8   3      753.15      767.19     22.10 o
   1   8   3      396.85      383.78      6.86 o
   2   8   3      241.75      223.70      7.63 o
   3   8   3       98.67      102.66      6.08 o
   4   8   3      103.09      105.23      7.87 o
   5   8   3      664.72      676.04     19.42 o
   6   8   3       77.08       77.32     18.26 o
   7   8   3      211.65      224.84     24.74 o
   8   8   3      911.42      888.07     39.41 o
   9   8   3       59.98       52.15     21.88 o
  10   8   3      477.82      470.60     34.05 o
  11   8   3      558.11      558.04     26.96 o
   1   9   3       16.98       26.93      5.67 o
   2   9   3       89.73       84.76      6.66 o
   3   9   3      569.75      529.74      9.93 o
   4   9   3      298.77      287.53     10.58 o
   5   9   3       77.13       81.07     11.72 o
   6   9   3      757.66      777.91     34.04 o
   7   9   3      534.56      517.20     30.69 o
   8   9   3        4.50       14.29     21.93 o
   9   9   3       43.48       37.03     23.67 o
  10   9   3       29.40       38.30     27.26 o
   0  10   3      139.55      158.48     13.09 o
   1  10   3      472.16      473.31     12.39 o
   2  10   3        0.20        8.07      7.56 o
   3  10   3        2.89       15.06      6.60 o
   4  10   3      541.15      529.40     13.43 o
   5  10   3        1.59        5.25      9.66 o
   6  10   3      109.63      111.08     20.93 o
   7  10   3      155.10      163.20     24.79 o
   8  10   3       69.75       55.44     23.75 o
   9  10   3      328.62      313.16     33.07 o
   1  11   3       49.72       67.51     11.14 o
   2  11   3       53.29       62.70     10.74 o
   3  11   3      212.78      213.21     12.93 o
   4  11   3      228.26      231.78     26.67 o
   5  11   3      261.85      263.50     27.25 o
   6  11   3       74.79       64.18     15.80 o
   7  11   3      656.44      693.89     36.70 o
   8  11   3      158.57      161.77     26.89 o
   0  12   3        4.09       -3.95     19.49 o
   1  12   3      116.91      111.90     12.39 o
   2  12   3       46.59       54.54     14.12 o
   3  12   3      221.65      214.27     18.96 o
   4  12   3      235.01      234.19     28.67 o
   5  12   3      170.25      174.46     25.39 o
   6  12   3      247.73      236.73     29.86 o
   1  13   3      337.27      329.05     21.06 o
   2  13   3        5.21        8.67     15.41 o
   3  13   3        1.01       -6.90     22.44 o
   4  13   3       35.68       44.73     24.71 o
   5  13   3      192.13      213.63     28.84 o
   0  14   3       27.02       14.64     24.12 o
   1  14   3      193.65      178.18     16.16 o
   0   0   4     4838.57     5201.40     44.12 o
   1   0   4    12583.59    12662.54    170.43 o
   2   0   4     7291.59     6730.23     58.34 o
   3   0   4     3966.15     3927.68     15.84 o
   4   0   4     6137.22     5991.98     24.92 o
   5   0   4     2224.25     2465.24     20.06 o
   6   0   4     1196.28     1285.03     14.56 o
   7   0   4     4418.66     4527.16     37.08 o
   8   0   4     1323.04     1390.70     38.02 o
   9   0   4      157.58      145.40      8.66 o
  10   0   4     1116.77     1093.13     21.44 o
  11   0   4        8.03       15.05     14.21 o
  12   0   4      187.78      181.98     18.51 o
  13   0   4        0.38        3.05     15.01 o
  14   0   4      191.33      174.07     31.08 o
   1   1   4      921.05      970.40      5.93 o
   2   1   4       27.45       22.47      4.12 o
   3   1   4     5095.97     5319.89     27.34 o
   4   1   4      119.77      134.88      3.43 o
   5   1   4     2109.35     2199.39     21.10 o
   6   1   4       15.96       15.07      3.68 o
   7   1   4        0.65        4.96      3.23 o
   8   1   4      508.10      480.22      9.80 o
   9   1   4     1232.88     1141.56     14.31 o
  10   1   4        8.72       12.33      6.42 o
  11   1   4      199.65      213.64     10.51 o
  12   1   4       33.69       35.45     10.26 o
  13   1   4        0.67       17.20     11.44 o
  14   1   4        8.03       10.36     24.63 o
   0   2   4    21790.27    20953.70    240.44 o
   1   2   4     7956.81     8169.49     85.85 o
   2   2   4    24433.43    22774.99    211.18 o
   3   2   4       96.17       90.09      5.84 o
   4   2   4     2824.08     2735.60     18.07 o
   5   2   4      406.07      436.31      8.63 o
   6   2   4       20.16       20.50      4.66 o
   7   2   4      444.93      461.18      6.75 o
   8   2   4      187.09      164.42      5.82 o
   9   2   4      812.62      734.87     14.91 o
  10   2   4      451.90      464.28     10.95 o
  11   2   4      188.86      170.91      8.94 o
  12   2   4      556.67      560.96     17.58 o
  13   2   4      270.82      287.96     15.91 o
   1   3   4     5407.25     5529.55     27.85 o
   2   3   4     3999.29     3845.24     23.51 o
   3   3   4     1064.36     1104.04     13.49 o
   4   3   4     4763.14     4708.94     30.22 o
   5   3   4       62.77       75.17      6.29 o
   6   3   4     2543.12     2511.95     30.68 o
   7   3   4      393.90      365.67      8.61 o
   8   3   4       28.79       31.46      4.65 o
   9   3   4       16.06       15.25      6.02 o
  10   3   4      936.92      926.89     14.38 o
  11   3   4        2.83        7.32      8.49 o
  12   3   4       60.76       49.11     17.76 o
  13   3   4       21.01       33.30     16.99 o
   0   4   4    11946.70    12165.07    141.02 o
   1   4   4      831.04      877.10      7.03 o
   2   4   4     3086.54     2915.77     15.54 o
   3   4   4     1474.10     1517.03     14.50 o
   4   4   4      338.59      320.00     13.87 o
   5   4   4      239.02      231.29     19.56 o
   6   4   4      420.04      407.18     16.56 o
   7   4   4      379.30      379.43     10.27 o
   8   4   4       50.40       48.14      6.45 o
   9   4   4        7.92       10.09      6.93 o
  10   4   4      100.23      118.72      8.64 o
  11   4   4      210.19      209.48     13.93 o
  12   4   4      362.64      377.05     18.02 o
   1   5   4       36.09       56.76      4.55 o
   2   5   4       35.29       25.66      6.79 o
   3   5   4     1446.93     1488.05     38.71 o
   4   5   4     5166.68     5154.42     33.88 o
   5   5   4        3.65       -4.45     12.50 o
   6   5   4     5829.15     5748.43     41.15 o
   7   5   4       20.90       33.70      8.78 o
   8   5   4     2732.02     2694.54     31.92 o
   9   5   4      131.99      140.18      9.96 o
  10   5   4      186.89      199.50     14.05 o
  11   5   4        0.82       16.11     12.07 o
  12   5   4      221.26      225.69     16.90 o
   0   6   4     1208.42     1286.23     17.23 o
   1   6   4        0.87        6.91      4.71 o
   2   6   4        0.14        6.99      7.49 o
   3   6   4     2042.97     1993.47     32.66 o
   4   6   4      137.58      137.12      7.84 o
   5   6   4     1205.94     1201.32     25.98 o
   6   6   4       71.52       83.31      8.10 o
   7   6   4        6.01       10.44     14.69 o
   8   6   4       47.52       85.63     17.80 o
   9   6   4       17.49       15.92      8.65 o
  10   6   4       61.07       48.03     11.72 o
  11   6   4        0.21        6.29     13.30 o
  12   6   4       12.44        0.30     17.11 o
   1   7   4        0.30        3.92      5.65 o
   2   7   4      400.91      395.18      9.79 o
   3   7   4        0.06        2.70      6.23 o
   4   7   4     3283.63     3269.63     46.83 o
   5   7   4     1192.56     1193.94     24.40 o
   6   7   4     2203.87     2152.39     48.39 o
   7   7   4       43.44       52.60     18.78 o
   8   7   4     1907.42     1994.11     53.85 o
   9   7   4       13.77       13.31     14.04 o
  10   7   4      189.50      185.66     20.62 o
  11   7   4       10.47        5.99     13.91 o
  12   7   4      133.86      135.85     28.81 o
   0   8   4     2194.04     2347.96     19.35 o
   1   8   4       53.82       46.41      5.09 o
   2   8   4      374.67      345.01      8.83 o
   3   8   4      587.77      564.41     13.32 o
   4   8   4      164.34      183.49      9.21 o
   5   8   4       39.98       26.64     10.51 o
   6   8   4      302.90      316.52     25.34 o
   7   8   4      404.52      376.39     27.57 o
   8   8   4        4.65       12.20     18.93 o
   9   8   4        4.93       13.42     15.24 o
  10   8   4       46.49       47.49     15.77 o
  11   8   4      209.92      219.99     31.05 o
   1   9   4      824.85      792.53     10.69 o
   2   9   4     1203.81     1159.73     14.63 o
   3   9   4      302.98      317.57      8.48 o
   4   9   4     1509.19     1547.64     19.86 o
   5   9   4       49.17       57.53     11.94 o
   6   9   4       32.37       18.09     17.21 o
   7   9   4        0.24       12.25     17.30 o
   8   9   4       98.28       99.35     22.80 o
   9   9   4       49.19       50.28     17.25 o
  10   9   4       53.25       40.28     18.45 o
   0  10   4      796.07      751.34     39.83 o
   1  10   4      173.92      177.53     11.83 o
   2  10   4       42.06       54.54     10.08 o
   3  10   4      287.88      275.99     11.41 o
   4  10   4      162.76      167.25     12.01 o
   5  10   4     1242.09     1304.95     25.14 o
   6  10   4      173.99      177.41     22.99 o
   7  10   4      309.02      322.86     29.16 o
   8  10   4       23.91       34.91     23.63 o
   9  10   4      218.58      195.03     29.16 o
   1  11   4      277.37      287.40     12.65 o
   2  11   4      393.65      436.45     21.12 o
   3  11   4      354.50      350.42     18.80 o
   4  11   4      446.87      434.82     30.78 o
   5  11   4       19.19       26.85     22.67 o
   6  11   4     1308.72     1425.10     51.01 o
   7  11   4       84.60       94.73     18.21 o
   8  11   4      325.04      284.97     30.49 o
   0  12   4      702.17      719.64     25.99 o
   1  12   4       52.51       47.01     10.75 o
   2  12   4     1166.80     1174.23     28.37 o
   3  12   4       97.54       87.73     16.55 o
   4  12   4     1226.81     1196.21     46.51 o
   5  12   4       32.64       41.29     25.09 o
   6  12   4       53.29       51.69     25.57 o
   1  13   4       87.99       96.28     14.50 o
   2  13   4        7.16       20.83     13.83 o
   3  13   4       60.17       66.56     18.41 o
   4  13   4      145.43      153.20     27.47 o
   1   1   5      610.88      663.38      5.91 o
   2   1   5      239.74      264.08      5.67 o
   3   1   5       21.29       21.07      3.08 o
   4   1   5        7.17       13.41      2.48 o
   5   1   5      560.32      582.22      8.45 o
   6   1   5       11.70        9.78      3.77 o
   7   1   5      164.47      165.50      5.25 o
   8   1   5     1619.92     1599.55     15.91 o
   9   1   5     5657.71     5684.36     66.45 o
  10   1   5       56.51       69.58      7.11 o
  11   1   5       11.15       15.57      9.51 o
  12   1   5      702.53      761.48     20.02 o
  13   1   5       20.57        7.18     12.04 o
  14   1   5       97.24       92.68     28.36 o
   0   2   5      911.56      987.21     11.79 o
   1   2   5     3156.91     3139.98     12.82 o
   2   2   5     1312.04     1323.18      9.86 o
   3   2   5        4.43        7.35      3.58 o
   4   2   5        1.30        6.33      4.11 o
   5   2   5      684.50      711.54     12.17 o
   6   2   5      381.93      382.64      7.15 o
   7   2   5      453.04      451.42     12.10 o
   8   2   5       20.87       24.84      4.14 o
   9   2   5      183.64      166.26      7.90 o
  10   2   5       19.06       29.62      8.07 o
  11   2   5      187.80      213.72     10.77 o
  12   2   5       10.76        6.93      9.93 o
  13   2   5       30.40       24.04     13.69 o
   1   3   5      385.92      414.06      6.30 o
   2   3   5      218.09      225.71      8.26 o
   3   3   5     2607.82     2599.72     29.33 o
   4   3   5      126.73      118.65      9.97 o
   5   3   5     2104.23     2116.91     28.03 o
   6   3   5     1127.74     1118.58     16.27 o
   7   3   5       70.95       80.74      6.73 o
   8   3   5       53.52       59.00      4.67 o
   9   3   5        8.55       15.98      6.45 o
  10   3   5       82.87       86.63      8.76 o
  11   3   5       60.94       61.25      9.09 o
  12   3   5     1127.66     1304.88     36.34 o
   0   4   5      384.68      377.10     20.70 o
   1   4   5      234.67      249.76      5.64 o
   2   4   5       98.87       96.46      4.55 o
   3   4   5       32.87       30.42      5.55 o
   4   4   5       16.15       40.40      9.70 o
   5   4   5       95.69      106.30     18.18 o
   6   4   5      264.92      290.11     20.00 o
   7   4   5      151.07      174.60      9.79 o
   8   4   5      706.83      669.67     14.46 o
   9   4   5       81.90       95.05      7.50 o
  10   4   5     1207.04     1212.11     21.29 o
  11   4   5      954.69      951.05     28.54 o
  12   4   5        0.97        0.37     13.06 o
   1   5   5      412.41      444.83     10.62 o
   2   5   5       56.44       62.60      4.78 o
   3   5   5      895.89      877.27     13.75 o
   4   5   5       67.69       76.31     11.13 o
   5   5   5      396.95      376.39     23.36 o
   6   5   5       13.34       19.24     10.99 o
   7   5   5      331.12      319.98      9.96 o
   8   5   5     1079.73     1067.18     17.44 o
   9   5   5      324.35      345.91     15.64 o
  10   5   5      116.15      129.82     13.22 o
  11   5   5       66.79       75.88     13.68 o
  12   5   5      182.65      182.40     16.55 o
   0   6   5      927.27     1040.19     17.45 o
   1   6   5        5.91        9.84      4.61 o
   2   6   5        0.00        2.23      4.86 o
   3   6   5       74.69       72.13      7.08 o
   4   6   5      176.39      158.36      9.08 o
   5   6   5      495.70      471.14     14.65 o
   6   6   5     2085.40     2191.95     35.41 o
   7   6   5      858.47      743.24     40.57 o
   8   6   5      141.32      132.18     11.05 o
   9   6   5      142.13      152.15     13.82 o
  10   6   5       25.50       26.30     12.28 o
  11   6   5     1002.14     1075.75     26.93 o
  12   6   5      295.70      282.47     31.76 o
   1   7   5       18.20       24.33      5.31 o
   2   7   5       21.18       29.86      5.98 o
   3   7   5      209.99      201.12      8.55 o
   4   7   5      944.97      964.84     17.65 o
   5   7   5       66.14       60.52      9.99 o
   6   7   5       35.27       55.42     12.69 o
   7   7   5        1.02        7.77     12.02 o
   8   7   5       97.26       89.68     14.62 o
   9   7   5      118.00      112.42     16.43 o
  10   7   5       13.68       32.27     12.94 o
  11   7   5      101.85       98.58     14.69 o
   0   8   5      136.91      150.81      8.48 o
   1   8   5      416.52      416.45      9.59 o
   2   8   5      694.37      693.47     10.52 o
   3   8   5     2873.11     2790.73     18.95 o
   4   8   5       16.23       17.45      6.71 o
   5   8   5       89.98       78.88     10.08 o
   6   8   5      118.10      119.19     14.96 o
   7   8   5       11.30       12.70     13.69 o
   8   8   5      172.94      197.96     18.04 o
   9   8   5       31.72       15.78     15.40 o
  10   8   5      110.01      110.60     15.66 o
   1   9   5     2071.38     2039.17     20.13 o
   2   9   5       62.57       76.55      7.43 o
   3   9   5      611.15      598.88     11.66 o
   4   9   5        3.12        9.71      8.04 o
   5   9   5        8.05       20.04      9.65 o
   6   9   5        9.41       20.29     13.66 o
   7   9   5      185.99      214.30     18.60 o
   8   9   5       20.29       30.27     23.00 o
   9   9   5        0.55       -4.76     15.92 o
   0  10   5       33.19       54.00     13.19 o
   1  10   5        0.11        3.33      8.12 o
   2  10   5       58.19       64.32      9.37 o
   3  10   5      130.49      127.52      9.04 o
   4  10   5       40.06       54.85      9.47 o
   5  10   5       33.20       34.83      9.93 o
   6  10   5      264.18      269.26     16.29 o
   7  10   5      472.48      516.58     24.51 o
   8  10   5       12.76        7.03     15.28 o
   9  10   5       83.98       85.59     27.32 o
   1  11   5       20.21       25.42      9.09 o
   2  11   5      116.32      133.86     13.13 o
   3  11   5      183.23      199.31     12.66 o
   4  11   5      215.12      261.62     15.61 o
   5  11   5        1.97        8.30     15.35 o
   6  11   5      125.80      156.03     19.57 o
   7  11   5       10.28       10.30     16.44 o
   8  11   5        0.24        5.63     20.38 o
   0  12   5       74.43       74.17     15.98 o
   1  12   5       13.77       17.49     11.95 o
   2  12   5       74.01       71.62     11.00 o
   3  12   5      340.20      331.84     17.68 o
   4  12   5      111.31      128.37     19.83 o
   5  12   5       76.19      109.37     17.99 o
   1  13   5        1.48        0.43     15.97 o
   2  13   5       17.68       13.41     13.62 o
   3  13   5       70.04       69.00     15.51 o
   0   0   6     9696.44     9506.22     99.11 o
   1   0   6    11044.40    10896.30     63.62 o
   2   0   6      158.34      154.67      6.47 o
   3   0   6    21240.82    20122.32    211.26 o
   4   0   6       89.32       96.37      6.36 o
   5   0   6      248.62      216.68      7.70 o
   6   0   6       83.76       90.87      6.43 o
   7   0   6     4527.90     4346.90     32.95 o
   8   0   6      124.37      120.35     12.05 o
   9   0   6      150.46      156.46     11.33 o
  10   0   6      153.39      161.01     12.10 o
  11   0   6      268.20      261.99     18.19 o
  12   0   6      493.44      483.90     24.19 o
  13   0   6      168.16      172.55     27.01 o
   1   1   6     3207.55     3014.44     17.02 o
   2   1   6      238.49      244.38      4.72 o
   3   1   6     1153.33     1290.45     11.85 o
   4   1   6        9.05       17.20      3.23 o
   5   1   6        9.61       16.43      3.95 o
   6   1   6      658.06      647.71      8.51 o
   7   1   6        8.33       10.93      4.96 o
   8   1   6      521.42      522.59      8.72 o
   9   1   6      176.83      172.91      7.95 o
  10   1   6       26.18       32.56      8.09 o
  11   1   6        6.41        6.40      9.51 o
  12   1   6       13.35       15.22     10.35 o
  13   1   6      176.60      165.96     19.34 o
   0   2   6       40.46       58.81      5.92 o
   1   2   6       17.15        8.79      2.05 o
   2   2   6      452.22      499.07      8.89 o
   3   2   6     8655.47     8379.92     64.78 o
   4   2   6      806.97      799.43      8.42 o
   5   2   6     2811.12     2815.11     46.43 o
   6   2   6       28.71       31.55      4.46 o
   7   2   6     6434.20     6397.01     83.56 o
   8   2   6       24.13       22.30      4.51 o
   9   2   6     1698.59     1640.66     22.00 o
  10   2   6        5.97       13.19      7.92 o
  11   2   6      155.48      170.72     10.35 o
  12   2   6       24.51       26.62     11.32 o
  13   2   6        0.03        6.14     15.46 o
   1   3   6    13596.05    13137.91     87.05 o
   2   3   6        2.67       11.76      7.84 o
   3   3   6     2335.98     2345.60     23.31 o
   4   3   6      120.94      134.20      5.72 o
   5   3   6      770.60      761.58     12.05 o
   6   3   6      244.00      224.33      8.21 o
   7   3   6       94.39       74.75      5.98 o
   8   3   6      417.44      417.98      8.84 o
   9   3   6      631.59      624.91     14.46 o
  10   3   6       71.79       87.26      9.34 o
  11   3   6      703.76      700.98     16.05 o
  12   3   6       62.01       86.93     18.02 o
   0   4   6     5331.99     5274.37     48.56 o
   1   4   6      344.92      363.58      6.84 o
   2   4   6      315.43      321.63      8.34 o
   3   4   6       80.24       85.16      7.37 o
   4   4   6       70.01       86.29     11.92 o
   5   4   6        8.83       23.02     13.24 o
   6   4   6     1090.33     1045.27     22.76 o
   7   4   6      948.51      905.26     25.00 o
   8   4   6      387.20      349.69     12.90 o
   9   4   6       37.13       35.47      8.67 o
  10   4   6      185.43      185.06     11.83 o
  11   4   6       42.74       42.83     12.53 o
  12   4   6        8.85       28.33     13.12 o
   1   5   6     3635.80     3504.77     26.49 o
   2   5   6      198.46      177.21      5.38 o
   3   5   6       20.04       51.07     10.40 o
   4   5   6       61.20       64.95     11.73 o
   5   5   6        4.64        8.41     11.29 o
   6   5   6      259.39      262.09     22.59 o
   7   5   6       42.71       45.49      8.10 o
   8   5   6       13.25       14.52      7.74 o
   9   5   6      119.43      138.21     13.18 o
  10   5   6        3.48       10.06     10.65 o
  11   5   6       43.68       62.99     13.38 o
  12   5   6       22.29        6.65     21.66 o
   0   6   6       49.95       55.31     10.03 o
   1   6   6      286.74      309.75      6.42 o
   2   6   6      450.50      451.77      7.86 o
   3   6   6      716.44      734.28     15.98 o
   4   6   6       29.60       27.60      7.57 o
   5   6   6     1570.99     1616.66     30.55 o
   6   6   6      111.06       92.25     13.18 o
   7   6   6     2913.16     2647.01     41.16 o
   8   6   6      268.22      285.76     21.72 o
   9   6   6      189.16      189.68     14.86 o
  10   6   6       45.14       48.04     12.08 o
  11   6   6       65.72       79.64     13.68 o
  12   6   6       40.44       32.83     23.48 o
   1   7   6     9588.17     9474.63     33.12 o
   2   7   6      295.26      298.53      9.25 o
   3   7   6     2863.84     2921.11     19.40 o
   4   7   6       22.90       19.41      6.91 o
   5   7   6     1947.89     1866.12     27.46 o
   6   7   6      386.30      404.36     25.65 o
   7   7   6        1.36        6.95     13.44 o
   8   7   6      119.46      150.80     16.71 o
   9   7   6     2211.14     2155.96     42.55 o
  10   7   6       31.80       32.44     12.56 o
  11   7   6      122.54      142.34     28.22 o
   0   8   6       41.86       63.06     12.25 o
   1   8   6     1750.91     1630.15     27.08 o
   2   8   6      217.09      197.54      9.83 o
   3   8   6        9.37       23.55      7.20 o
   4   8   6      243.46      273.80      8.83 o
   5   8   6      149.19      139.31     11.93 o
   6   8   6      121.78      110.43     15.06 o
   7   8   6     1153.18     1099.89     29.72 o
   8   8   6       78.45       75.76     15.90 o
   9   8   6      127.82      126.63     18.24 o
  10   8   6        9.39       10.38     13.45 o
   1   9   6      337.49      337.78     12.56 o
   2   9   6      107.84      101.50      8.06 o
   3   9   6     2316.40     2212.85     25.10 o
   4   9   6       39.03       48.54      8.41 o
   5   9   6      232.91      242.03     12.47 o
   6   9   6      101.77       97.77     24.84 o
   7   9   6       24.06       32.11     16.01 o
   8   9   6      334.15      338.91     22.54 o
   9   9   6      638.64      643.72     31.33 o
   0  10   6       14.75       23.94     12.05 o
   1  10   6       92.03      117.58     10.43 o
   2  10   6      237.19      217.39     11.72 o
   3  10   6        7.30       20.93      7.99 o
   4  10   6       41.90       45.33      9.88 o
   5  10   6      961.74      938.41     19.99 o
   6  10   6        0.99        2.47     10.51 o
   7  10   6      604.03      636.94     26.48 o
   8  10   6       14.15       21.44     23.72 o
   1  11   6      688.39      676.28     17.31 o
   2  11   6      221.17      243.99     12.99 o
   3  11   6      251.26      271.34     13.87 o
   4  11   6        0.17       15.88     14.77 o
   5  11   6       30.86       39.40     12.83 o
   6  11   6       28.02       31.57     16.44 o
   7  11   6       27.12       14.41     21.61 o
   8  11   6       89.57       57.15     24.02 o
   0  12   6        0.02       10.76     15.35 o
   1  12   6      604.59      565.56     19.97 o
   2  12   6        3.04        8.94     10.28 o
   3  12   6      274.73      274.95     17.79 o
   4  12   6        0.47       32.71     17.05 o
   1  13   6       17.18       31.02     22.80 o
   2  13   6      260.94      289.59     31.71 o
   1   1   7      117.52      115.05      3.88 o
   2   1   7       74.74       72.64      3.37 o
   3   1   7     2598.48     2583.49     15.75 o
   4   1   7      322.68      317.21      6.54 o
   5   1   7       28.77       35.74      3.91 o
   6   1   7      522.59      530.59     13.29 o
   7   1   7     1716.73     1705.32     22.66 o
   8   1   7     1163.04     1145.54     12.93 o
   9   1   7      350.00      346.52      9.76 o
  10   1   7        0.18        1.86      7.82 o
  11   1   7      158.75      168.09     12.57 o
  12   1   7      328.67      363.30     18.06 o
  13   1   7      501.68      514.19     36.12 o
   0   2   7     2729.05     2685.76     19.22 o
   1   2   7      938.41      993.08     13.45 o
   2   2   7      121.04      104.84      3.94 o
   3   2   7      965.23      967.77     10.65 o
   4   2   7      208.23      191.77     15.87 o
   5   2   7      159.00      159.40      7.28 o
   6   2   7      477.94      463.73      9.95 o
   7   2   7     1859.09     1843.65     25.65 o
   8   2   7      280.54      271.08     10.37 o
   9   2   7       14.74       18.72      7.43 o
  10   2   7       23.48       33.60      8.25 o
  11   2   7     1532.74     1575.99     22.66 o
  12   2   7        0.07        7.79     11.65 o
   1   3   7       58.35       57.77      4.48 o
   2   3   7      652.43      657.85      6.46 o
   3   3   7      196.50      185.85      3.96 o
   4   3   7        9.55        8.85      2.07 o
   5   3   7        4.35        4.51      3.50 o
   6   3   7     1728.03     1705.34     19.64 o
   7   3   7      529.60      553.90     18.68 o
   8   3   7        2.85        9.92      6.02 o
   9   3   7      230.21      226.23     10.86 o
  10   3   7       63.74       55.07      8.92 o
  11   3   7      336.21      350.39     13.77 o
  12   3   7      149.88      185.87     21.31 o
   0   4   7     3849.40     3830.34     36.31 o
   1   4   7      440.49      470.96     10.77 o
   2   4   7        0.10        3.30      2.00 o
   3   4   7      332.56      326.28     12.21 o
   4   4   7       91.86       79.92     12.23 o
   5   4   7       61.03       70.72     15.34 o
   6   4   7      432.97      442.82     26.80 o
   7   4   7       94.31       99.12     24.47 o
   8   4   7      636.33      613.85     15.94 o
   9   4   7       99.85      115.82     10.19 o
  10   4   7        0.60       10.07     10.72 o
  11   4   7      298.16      310.89     17.89 o
   1   5   7      277.97      294.30      7.91 o
   2   5   7     1471.19     1471.01     14.37 o
   3   5   7      155.07      137.18      8.83 o
   4   5   7        0.09       -0.16     11.06 o
   5   5   7       21.42       29.98     13.01 o
   6   5   7       38.35       45.72     16.10 o
   7   5   7        5.76       13.15     17.74 o
   8   5   7       10.26       20.77     10.67 o
   9   5   7      330.57      326.05     16.19 o
  10   5   7        0.26        3.76     12.30 o
  11   5   7       14.40       10.03     13.02 o
  12   5   7      904.80      860.56     43.63 o
   0   6   7      344.25      350.11     15.52 o
   1   6   7     2382.69     2419.09     23.54 o
   2   6   7      287.04      255.93      5.59 o
   3   6   7       31.14       30.29      6.97 o
   4   6   7        0.24        4.31     11.38 o
   5   6   7        2.49        7.58     12.01 o
   6   6   7     1205.00     1160.03     39.94 o
   7   6   7        0.25       12.97     12.85 o
   8   6   7       63.56       87.89     15.58 o
   9   6   7      121.04      143.85     13.89 o
  10   6   7      412.42      365.65     18.88 o
  11   6   7      697.90      704.18     29.23 o
  12   6   7       88.91       59.98     27.54 o
   1   7   7      136.44      128.87      9.46 o
   2   7   7       45.99       48.65      7.44 o
   3   7   7       21.89       25.56      6.87 o
   4   7   7      751.88      724.08     14.88 o
   5   7   7      902.65      878.24     45.40 o
   6   7   7       82.42      104.20     15.42 o
   7   7   7       29.51       33.88     13.33 o
   8   7   7      244.71      231.73     19.38 o
   9   7   7     1749.34     1788.15     40.37 o
  10   7   7       56.91       63.44     13.94 o
  11   7   7        4.79       -2.26     25.27 o
   0   8   7      559.28      500.12     31.75 o
   1   8   7     1200.66     1174.44     19.02 o
   2   8   7      294.82      281.34     10.30 o
   3   8   7       43.69       59.21      8.28 o
   4   8   7       34.55       33.45      9.48 o
   5   8   7       33.01       37.05     10.55 o
   6   8   7      159.05      180.61     16.63 o
   7   8   7      610.52      588.79     24.11 o
   8   8   7      109.42      123.93     17.85 o
   9   8   7        8.51       25.84     15.97 o
   1   9   7      279.99      290.62     12.18 o
   2   9   7      182.98      169.67      9.57 o
   3   9   7       28.68       30.88      7.01 o
   4   9   7       93.76       81.87      9.03 o
   5   9   7      227.12      236.73     12.98 o
   6   9   7       67.19       74.05     15.81 o
   7   9   7      185.99      182.68     19.71 o
   8   9   7       19.00       13.90     17.05 o
   9   9   7      432.37      462.94     35.34 o
   0  10   7        0.73        4.69     13.24 o
   1  10   7       17.96       25.07      9.50 o
   2  10   7      231.78      216.99     10.88 o
   3  10   7      271.63      277.64     13.48 o
   4  10   7       71.28       77.81     10.75 o
   5  10   7       34.78       32.45     10.43 o
   6  10   7        4.01        8.83     10.52 o
   7  10   7        0.17        1.86     13.38 o
   8  10   7      445.81      441.04     35.68 o
   1  11   7      140.51      142.36     11.74 o
   2  11   7        0.35        3.15     12.15 o
   3  11   7      187.67      184.98     12.92 o
   4  11   7       23.13       14.14     12.59 o
   5  11   7      413.75      390.52     19.26 o
   6  11   7      180.17      168.91     30.28 o
   7  11   7        3.03        4.26     22.32 o
   0  12   7       32.32       35.20     15.62 o
   1  12   7       51.10       57.42     13.73 o
   2  12   7       73.65       64.84     11.89 o
   3  12   7       33.58       29.75     11.94 o
   4  12   7       38.15       42.58     23.84 o
   1  13   7      265.30      282.84     30.06 o
   0   0   8     1044.72      937.40     11.26 o
   1   0   8       63.18       57.79      3.17 o
   2   0   8    13914.95    13279.99    163.33 o
   3   0   8       81.47       74.17      7.18 o
   4   0   8     1342.02     1305.32     27.46 o
   5   0   8     1189.16     1204.72     16.02 o
   6   0   8      626.80      632.42     12.68 o
   7   0   8     1587.60     1544.97     23.22 o
   8   0   8       32.08       44.53      6.93 o
   9   0   8        0.45       -2.34     11.04 o
  10   0   8       76.67       78.82     14.40 o
  11   0   8      117.75      123.84     18.32 o
  12   0   8      456.35      484.72     40.82 o
   1   1   8      524.54      494.32      6.43 o
   2   1   8     2079.88     2161.31     11.58 o
   3   1   8     1067.88     1082.08     19.15 o
   4   1   8      797.87      806.11      7.91 o
   5   1   8     2885.29     2839.68     17.84 o
   6   1   8        5.32       13.07      5.07 o
   7   1   8       93.77      101.04      7.16 o
   8   1   8      153.61      149.41      7.77 o
   9   1   8      652.14      599.06     24.94 o
  10   1   8        1.57        6.74      8.06 o
  11   1   8      178.53      191.25     13.03 o
  12   1   8      161.05      190.94     18.19 o
  13   1   8       66.20       31.59     25.68 o
   0   2   8     4660.77     4512.34     30.61 o
   1   2   8     1742.44     1721.86     17.48 o
   2   2   8     9266.81     8931.63     27.57 o
   3   2   8        5.31       10.54      4.13 o
   4   2   8     2197.18     2056.88     15.72 o
   5   2   8      314.19      364.92      9.73 o
   6   2   8      710.04      691.43     12.11 o
   7   2   8     1966.41     1851.88     18.70 o
   8   2   8     1413.74     1391.28     16.87 o
   9   2   8      129.16      145.65     16.02 o
  10   2   8      216.00      224.09     11.09 o
  11   2   8        0.02        8.36     10.16 o
  12   2   8      564.78      526.04     40.40 o
   1   3   8     1492.66     1440.72     11.47 o
   2   3   8      259.26      245.46      3.72 o
   3   3   8       86.71       75.07      5.73 o
   4   3   8     2335.94     2297.92     33.83 o
   5   3   8      279.86      270.06     12.83 o
   6   3   8     3727.98     3566.12     33.08 o
   7   3   8       93.19       99.50      7.61 o
   8   3   8     2796.27     2775.23     31.19 o
   9   3   8       91.03       92.34     10.67 o
  10   3   8       27.32       31.78      9.09 o
  11   3   8       19.33       24.13      9.54 o
   0   4   8       62.43      153.01     59.02 o
   1   4   8      254.21      266.23      8.71 o
   2   4   8     4214.66     4144.31     20.51 o
   3   4   8      228.14      198.67     11.32 o
   4   4   8       31.41       31.27     12.25 o
   5   4   8       65.73       56.78     15.83 o
   6   4   8      509.94      447.71     28.05 o
   7   4   8       49.88       58.70     14.25 o
   8   4   8      121.55      124.32     11.33 o
   9   4   8       21.31       15.97     11.64 o
  10   4   8       28.51       36.50     12.89 o
  11   4   8        1.44       11.33     13.09 o
   1   5   8      381.77      373.85     11.02 o
   2   5   8      776.86      760.26     13.24 o
   3   5   8      250.42      255.63     10.43 o
   4   5   8     2725.52     2683.59     38.64 o
   5   5   8       47.98       58.97     11.98 o
   6   5   8      998.86      944.50     37.93 o
   7   5   8       34.64       35.82     20.48 o
   8   5   8       61.12       69.44     12.14 o
   9   5   8      374.61      397.65     18.12 o
  10   5   8      139.27      165.94     15.37 o
  11   5   8       24.05       29.17     13.10 o
  12   5   8      130.36      111.45     26.80 o
   0   6   8      116.20      126.79     13.23 o
   1   6   8      516.57      514.49     13.19 o
   2   6   8     2862.51     2702.50     23.19 o
   3   6   8      152.51      140.94      7.87 o
   4   6   8      530.48      530.32     21.12 o
   5   6   8      102.45       94.77     14.58 o
   6   6   8      112.59      101.64     23.23 o
   7   6   8       14.59       20.82     21.09 o
   8   6   8        9.99       14.61     12.69 o
   9   6   8      104.94      108.86     14.31 o
  10   6   8        9.45       13.02     13.02 o
  11   6   8       11.12       20.74     25.28 o
   1   7   8        3.20        6.95      7.76 o
   2   7   8     1221.48     1250.55     17.29 o
   3   7   8      270.54      253.75     10.01 o
   4   7   8     5206.21     5029.06     41.71 o
   5   7   8       69.90       72.50     13.66 o
   6   7   8     1043.62     1097.49     42.19 o
   7   7   8       89.81       93.62     15.69 o
   8   7   8      209.10      212.79     19.99 o
   9   7   8       50.90       47.58     12.99 o
  10   7   8     1498.23     1511.02     76.03 o
   0   8   8      125.05      114.69     13.97 o
   1   8   8        0.01        5.34      7.90 o
   2   8   8      656.22      622.45     13.82 o
   3   8   8      595.38      595.24     13.53 o
   4   8   8      872.80      873.60     19.16 o
   5   8   8        0.01       -0.06     10.96 o
   6   8   8      219.01      206.79     17.73 o
   7   8   8        0.01        9.64     14.36 o
   8   8   8       76.03       87.49     18.65 o
   9   8   8      134.00      138.99     20.03 o
   1   9   8      111.46      113.51     10.45 o
   2   9   8      620.74      604.55     14.36 o
   3   9   8      372.03      362.60     12.36 o
   4   9   8       84.49       88.39     11.22 o
   5   9   8       87.98       78.37     10.76 o
   6   9   8      829.42      827.90     23.12 o
   7   9   8       57.98       36.79     16.14 o
   8   9   8      484.38      507.38     25.38 o
   0  10   8     1257.44     1241.86     30.87 o
   1  10   8        0.16        6.79     10.43 o
   2  10   8      282.12      268.92     11.55 o
   3  10   8      455.01      441.76     15.96 o
   4  10   8        0.68       10.64      9.50 o
   5  10   8      604.13      588.42     18.21 o
   6  10   8       14.09       19.88     11.08 o
   7  10   8      152.42      162.28     26.80 o
   8  10   8       14.39       19.88     24.87 o
   1  11   8      544.27      539.27     17.37 o
   2  11   8        0.95        5.49     11.58 o
   3  11   8      461.38      475.45     17.33 o
   4  11   8      700.80      738.80     23.37 o
   5  11   8       81.58       93.69     16.84 o
   0  12   8     2151.84     2277.28     44.99 o
   1  12   8        7.82       12.74     12.73 o
   2  12   8      965.29      928.24     31.39 o
   3  12   8      153.64      144.52     19.69 o
   4  12   8       91.44       58.09     24.01 o
   1  13   8      245.67      247.03     31.80 o
   1   1   9      382.14      392.42      5.05 o
   2   1   9      116.70      117.53      3.96 o
   3   1   9      679.42      711.45     10.18 o
   4   1   9     1181.55     1143.14     12.22 o
   5   1   9      155.40      168.73      6.66 o
   6   1   9       31.41       36.89      5.46 o
   7   1   9     1952.88     1953.29     24.83 o
   8   1   9      206.08      212.30      8.87 o
   9   1   9      251.40      241.15     14.44 o
  10   1   9        3.93       11.06      8.61 o
  11   1   9      289.50      314.84     15.84 o
  12   1   9      439.64      465.49     24.46 o
   0   2   9     1825.92     1862.63     25.96 o
   1   2   9        1.39        6.00      2.81 o
   2   2   9     1064.75     1017.91      8.12 o
   3   2   9        1.12       10.56      4.28 o
   4   2   9      414.47      405.36      7.45 o
   5   2   9        6.71        8.64      5.94 o
   6   2   9     1004.79      989.57     17.43 o
   7   2   9      378.74      375.34     12.79 o
   8   2   9        0.01        4.20      7.76 o
   9   2   9       89.28       89.59     13.54 o
  10   2   9       20.53       21.79      9.38 o
  11   2   9        8.51       10.88     10.78 o
  12   2   9      418.31      391.64     33.29 o
   1   3   9     1382.76     1338.54     17.05 o
   2   3   9       53.97       55.87      3.54 o
   3   3   9      516.58      507.81     14.77 o
   4   3   9        2.62        9.58      5.69 o
   5   3   9      124.92      123.22      7.94 o
   6   3   9      263.09      273.41      9.53 o
   7   3   9      169.91      184.10      9.02 o
   8   3   9      848.80      824.34     16.88 o
   9   3   9       86.02       88.45     12.94 o
  10   3   9      138.46      156.46     11.26 o
  11   3   9      845.96      874.24     19.33 o
   0   4   9       87.86      102.25     11.86 o
   1   4   9     1378.35     1323.84     15.96 o
   2   4   9       13.80       22.73      7.93 o
   3   4   9      140.09      137.92      8.96 o
   4   4   9      285.63      322.58     20.03 o
   5   4   9      413.47      400.99     27.61 o
   6   4   9     1114.31     1106.07     32.61 o
   7   4   9      467.18      424.15     14.07 o
   8   4   9        2.32        7.86      9.74 o
   9   4   9       81.13       97.96     13.73 o
  10   4   9       26.76       36.69     13.68 o
  11   4   9      310.12      329.09     18.84 o
   1   5   9       51.83       52.15      7.42 o
   2   5   9      118.62      129.91      8.47 o
   3   5   9      612.58      592.87     14.43 o
   4   5   9        0.55       13.14     12.98 o
   5   5   9      168.19      135.52     22.93 o
   6   5   9       52.55       78.23     18.42 o
   7   5   9       71.00       76.01     19.72 o
   8   5   9        1.87       10.19     12.68 o
   9   5   9      142.76      148.91     14.61 o
  10   5   9      306.73      336.27     18.86 o
  11   5   9      128.85      130.34     25.54 o
   0   6   9     1197.48     1201.98     64.29 o
   1   6   9     1964.20     1920.91     20.78 o
   2   6   9       66.99       66.57      7.69 o
   3   6   9      114.15      111.05      8.81 o
   4   6   9       53.39       59.04     11.20 o
   5   6   9      138.03      124.08     15.10 o
   6   6   9      476.95      501.63     32.61 o
   7   6   9      303.22      308.34     29.90 o
   8   6   9      230.12      253.78     15.60 o
   9   6   9      407.87      433.21     19.87 o
  10   6   9      209.64      193.12     17.35 o
   1   7   9       64.53       74.15      8.75 o
   2   7   9        5.63       11.92      7.36 o
   3   7   9        0.51        9.50      7.09 o
   4   7   9       20.96       23.15     11.36 o
   5   7   9        0.53        8.67     14.64 o
   6   7   9      289.63      241.85     25.90 o
   8   7   9      311.80      300.08     22.82 o
   9   7   9       24.87       37.43     12.83 o
   0   8   9       15.20       26.03     13.30 o
   1   8   9        7.91       11.26      8.62 o
   2   8   9       54.90       54.70      8.63 o
   3   8   9      544.16      503.46     13.56 o
   4   8   9      196.40      184.20     11.99 o
   5   8   9      436.17      421.95     18.39 o
   6   8   9      410.83      388.00     30.75 o
   7   8   9        2.43       11.09     17.44 o
   8   8   9      578.29      535.16     27.15 o
   1   9   9      199.20      203.26     12.22 o
   2   9   9        0.52        6.30      8.57 o
   3   9   9      218.55      212.67     13.12 o
   4   9   9      817.75      832.09     23.59 o
   5   9   9        0.10       12.65     11.52 o
   6   9   9      286.97      291.47     17.71 o
   7   9   9        0.48        6.30     13.43 o
   8   9   9        3.10       -2.36     24.18 o
   0  10   9       25.84       45.23     14.27 o
   1  10   9       23.84       33.68     10.66 o
   2  10   9      166.14      158.51     11.12 o
   3  10   9        0.15        6.34     10.15 o
   4  10   9       48.89       49.62     11.14 o
   5  10   9       25.82       23.61     11.07 o
   6  10   9       98.94      102.70     30.35 o
   7  10   9       73.68       94.39     27.44 o
   1  11   9       19.34       13.81     10.28 o
   2  11   9      311.65      301.39     15.67 o
   3  11   9      344.14      357.49     16.65 o
   4  11   9       80.87       73.90     18.14 o
   5  11   9     1194.87     1143.36     48.86 o
   0  12   9        6.62       18.28     23.39 o
   1  12   9      221.49      222.22     32.01 o
   2  12   9      142.17      110.31     18.96 o
   3  12   9       54.57       42.16     22.56 o
   4  12   9      192.49      192.86     29.74 o
   0   0  10     1786.98     1939.95     21.79 o
   1   0  10       11.64        8.24      3.02 o
   2   0  10      207.01      180.27      7.04 o
   3   0  10      204.97      218.07     10.67 o
   4   0  10     1306.71     1241.45     30.04 o
   5   0  10     1745.02     1738.27     26.67 o
   6   0  10       16.73       19.44      8.44 o
   7   0  10     4004.25     3982.80     46.18 o
   8   0  10      503.83      517.84     26.65 o
   9   0  10      253.34      217.90     23.07 o
  10   0  10      153.44      145.43     26.93 o
  11   0  10      123.77      146.53     23.62 o
   1   1  10       73.92       72.73      3.30 o
   2   1  10       50.57       44.82      3.98 o
   3   1  10        0.43        4.47      4.77 o
   4   1  10      375.22      352.05      7.56 o
   5   1  10      325.04      312.01      8.33 o
   6   1  10       73.29       78.17      6.30 o
   7   1  10        0.00        5.27      5.74 o
   8   1  10      298.40      305.06     12.02 o
   9   1  10        0.02       10.26     11.14 o
  10   1  10      102.11      111.44     14.89 o
  11   1  10       74.66       89.88     12.61 o
   0   2  10        3.41       17.49      7.11 o
   1   2  10       23.56       32.58      3.43 o
   2   2  10      657.30      657.02      8.67 o
   3   2  10     4746.92     4615.44     20.49 o
   4   2  10     1505.70     1461.33     12.71 o
   5   2  10     2075.45     2074.53     15.20 o
   6   2  10      559.26      521.09     12.11 o
   7   2  10      541.85      547.39     13.57 o
   8   2  10      164.30      182.92     10.89 o
   9   2  10      477.38      483.23     23.68 o
  10   2  10      118.10      119.07     13.96 o
  11   2  10      122.92      111.92     13.59 o
  12   2  10      156.97      167.58     28.96 o
   1   3  10     2209.80     2160.96     21.83 o
   2   3  10      224.50      208.52      9.52 o
   3   3  10      592.71      578.15     14.24 o
   4   3  10      853.81      830.54     18.48 o
   5   3  10      369.08      385.02     12.62 o
   6   3  10      926.90      935.58     16.27 o
   7   3  10        7.23       16.84      7.03 o
   8   3  10       64.14       83.92     12.45 o
   9   3  10        4.76       12.04     12.26 o
  10   3  10      533.80      521.90     17.78 o
  11   3  10       13.46       14.49     16.38 o
   0   4  10     1389.31     1371.61     21.93 o
   1   4  10       19.27       26.15      6.59 o
   2   4  10      880.55      841.43     15.72 o
   3   4  10     2099.96     2035.24     23.35 o
   4   4  10       85.48       80.17     12.88 o
   5   4  10     1478.11     1440.11     45.55 o
   6   4  10      973.25      948.93     17.65 o
   7   4  10     1719.39     1673.33     22.89 o
   8   4  10      397.86      400.54     21.60 o
   9   4  10      364.11      367.36     22.10 o
  10   4  10      171.88      184.81     15.94 o
  11   4  10      106.42       94.97     25.87 o
   1   5  10     3878.89     3790.37     55.42 o
   2   5  10     1203.39     1185.09     18.98 o
   3   5  10     4706.52     4479.13     35.18 o
   4   5  10        5.99       12.98     10.59 o
   5   5  10      551.54      583.59     33.19 o
   6   5  10        3.06       12.59     16.41 o
   7   5  10        5.50        7.38      9.87 o
   8   5  10      140.30      132.51     16.94 o
   9   5  10      912.84      865.43     24.79 o
  10   5  10        0.24        8.51     14.29 o
  11   5  10      876.29      876.95     46.36 o
   0   6  10     4642.51     4434.62     48.95 o
   1   6  10        0.19        9.17      7.25 o
   2   6  10       77.81       75.49      7.95 o
   3   6  10       22.35       20.30      8.56 o
   4   6  10      146.61      132.60     12.82 o
   5   6  10      223.04      199.94     17.52 o
   6   6  10        0.03       12.99     20.65 o
   7   6  10       28.52       53.14     24.79 o
   8   6  10       16.40       35.78     16.37 o
   9   6  10      180.85      184.30     16.48 o
  10   6  10       29.50       56.10     25.85 o
   1   7  10     1309.25     1275.52     18.65 o
   2   7  10      145.59      142.23      9.30 o
   3   7  10      463.48      464.04     12.83 o
   4   7  10      252.82      256.95     15.15 o
   5   7  10      523.50      537.34     32.12 o
   6   7  10      123.95       89.40     21.83 o
   7   7  10       96.32      115.75     23.66 o
   8   7  10      216.11      233.19     21.26 o
   9   7  10      171.62      185.53     31.46 o
   0   8  10      303.98      309.46     18.43 o
   1   8  10      294.63      293.23     11.64 o
   2   8  10      184.22      180.35     10.43 o
   3   8  10        7.87        7.50      8.27 o
   4   8  10        0.15        8.11     11.40 o
   5   8  10       86.88       84.12     13.56 o
   6   8  10        0.43        5.18     15.83 o
   7   8  10        9.29       18.23     16.77 o
   8   8  10       46.53       36.43     24.99 o
   1   9  10     1248.41     1224.25     20.25 o
   2   9  10       43.45       36.56      9.31 o
   3   9  10      877.55      914.02     21.20 o
   4   9  10      339.63      324.07     18.12 o
   5   9  10       34.54       44.79     14.09 o
   6   9  10      440.53      432.87     19.98 o
   7   9  10       40.40       60.92     25.33 o
   0  10  10      236.12      266.11     22.07 o
   1  10  10       14.18       12.37      9.42 o
   2  10  10       50.01       57.90     12.47 o
   3  10  10      211.72      223.71     14.36 o
   4  10  10        8.26       19.13     13.32 o
   5  10  10      222.07      210.63     16.54 o
   6  10  10      476.65      481.75     35.34 o
   1  11  10      463.77      486.90     16.09 o
   2  11  10      354.29      350.95     23.41 o
   3  11  10      216.51      246.18     22.15 o
   4  11  10       95.03      123.53     29.35 o
   0  12  10        1.81       13.50     22.22 o
   1  12  10        1.50       15.00     24.71 o
   1   1  11      356.73      354.39      4.93 o
   2   1  11       10.20       14.96      3.76 o
   3   1  11        9.58       11.14      4.13 o
   4   1  11       44.51       51.39      5.67 o
   5   1  11      309.89      319.29      8.62 o
   6   1  11      750.71      763.44     11.95 o
   7   1  11       72.23       73.54      6.66 o
   8   1  11      133.71      143.91     12.63 o
   9   1  11     1035.95      983.35     29.43 o
  10   1  11      219.77      193.68     15.43 o
  11   1  11        5.95       25.10     16.59 o
   0   2  11      186.89      197.90      9.27 o
   1   2  11      367.68      396.11      8.34 o
   2   2  11      289.77      283.19      6.32 o
   3   2  11        0.08        7.81      4.56 o
   4   2  11        4.02        5.98      4.91 o
   5   2  11      101.40      100.23      6.81 o
   6   2  11       49.33       50.76      7.63 o
   7   2  11      403.17      391.52     11.84 o
   8   2  11      212.22      207.98     14.95 o
   9   2  11      199.83      192.49     14.97 o
  10   2  11      437.27      446.91     20.09 o
  11   2  11       11.44        4.54     23.33 o
   1   3  11       89.49       84.71      6.29 o
   2   3  11      761.62      714.92     13.73 o
   3   3  11       35.63       41.79      7.36 o
   4   3  11      842.26      800.61     14.20 o
   5   3  11      255.70      279.72     10.13 o
   6   3  11       47.67       51.98      7.80 o
   7   3  11      102.18      104.92      8.75 o
   8   3  11      463.28      501.78     26.15 o
   9   3  11      542.39      599.70     20.89 o
  10   3  11      196.26      221.14     17.44 o
  11   3  11       13.10       21.97     22.38 o
   0   4  11      173.52      161.59     10.55 o
   1   4  11        0.24        6.49      7.22 o
   2   4  11     1207.52     1157.49     20.71 o
   3   4  11        4.05       10.33      8.31 o
   4   4  11       65.94       80.04      8.29 o
   5   4  11      125.58      123.30     10.29 o
   6   4  11      129.40      132.24     10.52 o
   7   4  11      342.96      370.77     16.99 o
   8   4  11      777.63      776.20     27.91 o
   9   4  11        2.37       18.59     14.85 o
  10   4  11       22.62       16.73     16.46 o
  11   4  11      750.70      710.37     42.65 o
   1   5  11      169.63      167.17      9.22 o
   2   5  11       74.96       82.39      9.24 o
   3   5  11      214.90      218.46     11.66 o
   4   5  11      420.39      403.27     16.67 o
   5   5  11      563.84      580.34     34.91 o
   6   5  11      247.59      261.71     12.38 o
   7   5  11      190.48      203.87     12.06 o
   8   5  11      126.11      120.08     18.17 o
   9   5  11      520.04      568.41     26.77 o
  10   5  11      163.61      201.62     28.36 o
   0   6  11        0.12        6.54     10.38 o
   1   6  11       21.84       32.08      8.31 o
   2   6  11      134.89      145.27     10.81 o
   3   6  11      376.53      362.58     18.12 o
   4   6  11       10.40       16.12     11.74 o
   5   6  11       20.41       35.81     14.16 o
   6   6  11       26.13       13.16     23.48 o
   7   6  11        0.38       20.34     16.48 o
   8   6  11       28.05       29.03     16.80 o
   9   6  11       60.80       49.67     23.65 o
   1   7  11      477.55      459.08     13.16 o
   2   7  11        3.41        7.88      8.01 o
   3   7  11       22.23       32.10      9.73 o
   4   7  11        3.63       23.03     11.66 o
   5   7  11      119.63      126.59     14.92 o
   6   7  11       46.33       55.94     14.87 o
   7   7  11       87.49       92.12     27.03 o
   8   7  11       23.27       46.76     17.76 o
   0   8  11     1291.34     1217.94     31.41 o
   1   8  11       57.04       46.52      9.24 o
   2   8  11       25.92       28.95      9.03 o
   3   8  11       62.70       63.12     11.29 o
   4   8  11      194.90      182.80     15.49 o
   5   8  11      158.91      160.09     14.94 o
   6   8  11      249.30      245.18     20.93 o
   7   8  11       13.63       33.90     17.92 o
   1   9  11        4.93        4.37      9.22 o
   2   9  11      512.06      514.05     15.16 o
   3   9  11      107.33      102.25     12.32 o
   4   9  11       86.94       99.71     14.08 o
   5   9  11       67.34       76.68     15.05 o
   0  10  11      266.20      257.98     20.73 o
   1  10  11       92.12       92.36     10.90 o
   2  10  11      105.84       90.09     12.49 o
   3  10  11      379.41      385.20     16.55 o
   4  10  11       24.60       52.57     19.34 o
   5  10  11        7.28       15.97     16.61 o
   6  10  11      139.44      119.20     26.23 o
   1  11  11       68.52       65.25     26.41 o
   0   0  12    10037.17    10068.77    116.41 o
   1   0  12      673.99      715.60     11.04 o
   2   0  12     6115.31     6132.48     48.20 o
   3   0  12      138.15      125.53      7.21 o
   4   0  12      541.49      525.27     13.16 o
   5   0  12      540.90      540.42     16.32 o
   6   0  12      795.80      771.62     18.88 o
   7   0  12        7.79       23.67      9.59 o
   8   0  12      174.55      198.53     25.66 o
   9   0  12      224.96      188.28     28.47 o
  10   0  12     1535.29     1525.38     55.42 o
   1   1  12        2.10        7.22      3.60 o
   2   1  12     1658.76     1746.17     13.26 o
   3   1  12      235.91      218.24      6.43 o
   4   1  12      761.58      742.82     11.23 o
   5   1  12      184.40      197.76      8.60 o
   6   1  12      197.58      189.88      8.73 o
   7   1  12        1.64       10.34      6.82 o
   8   1  12      257.15      256.05     18.87 o
   9   1  12       46.20       35.09     16.55 o
  10   1  12      272.84      233.68     20.19 o
   0   2  12     2990.79     2874.43     42.67 o
   1   2  12     1000.77      968.68     10.78 o
   2   2  12      369.34      383.51      7.16 o
   3   2  12       28.13       37.67      5.22 o
   4   2  12      190.17      212.42      7.42 o
   5   2  12       19.87       22.14      6.34 o
   6   2  12       31.45       30.72      7.79 o
   7   2  12       54.39       50.61      8.38 o
   8   2  12      149.23      148.68     14.13 o
   9   2  12       21.12       28.65     13.11 o
  10   2  12       85.04      103.15     15.44 o
  11   2  12        0.12        0.15     22.69 o
   1   3  12      557.13      525.11     10.93 o
   2   3  12     1622.79     1566.77     19.83 o
   3   3  12      125.29      120.15      7.78 o
   4   3  12       57.30       61.20      8.01 o
   5   3  12        9.75        9.04      7.30 o
   6   3  12      268.82      265.07     10.99 o
   7   3  12        3.08        5.79      7.99 o
   8   3  12        1.72        2.19     12.10 o
   9   3  12        0.62        4.41     13.22 o
  10   3  12       73.81       67.22     17.94 o
   0   4  12     4480.25     4461.27     40.35 o
   1   4  12        3.72       11.27      6.09 o
   2   4  12      446.63      437.00     12.78 o
   3   4  12     1433.90     1379.44     19.25 o
   4   4  12      803.12      749.13     27.91 o
   5   4  12      110.35      123.47     10.53 o
   6   4  12        3.36        8.40      9.33 o
   7   4  12       40.78       40.40     10.02 o
   8   4  12        0.13        3.47     22.04 o
   9   4  12       47.73       57.71     18.03 o
  10   4  12       16.81       17.14     22.94 o
   1   5  12        4.29       17.01      7.60 o
   2   5  12      967.83      937.76     18.48 o
   3   5  12      136.29      129.66     10.36 o
   4   5  12      334.40      346.61     16.77 o
   5   5  12        0.01       13.77      9.21 o
   6   5  12     1456.52     1474.66     24.10 o
   7   5  12       11.46       18.01      9.80 o
   8   5  12     1299.32     1339.97     36.15 o
   9   5  12       49.54       44.97     26.74 o
   0   6  12       19.21       25.75     10.82 o
   1   6  12       91.33       83.79      8.83 o
   2   6  12        5.52        8.88      9.71 o
   3   6  12       16.18       14.10      9.57 o
   4   6  12      381.07      362.21     16.75 o
   5   6  12      767.70      791.43     27.51 o
   6   6  12       95.92      103.78     13.34 o
   7   6  12       11.77       30.15     10.46 o
   8   6  12        0.44        4.00     14.91 o
   1   7  12      127.17      130.12      9.98 o
   2   7  12       73.66       67.08     10.77 o
   3   7  12      111.44      134.13     11.80 o
   4   7  12      673.62      722.42     22.91 o
   5   7  12        9.23       16.15     12.59 o
   6   7  12      394.39      403.94     39.00 o
   7   7  12       75.79       84.51     17.83 o
   0   8  12      274.62      285.34     15.73 o
   1   8  12      156.24      151.76     11.00 o
   2   8  12        0.00        7.39      9.08 o
   3   8  12        0.05        8.02     10.15 o
   4   8  12      328.90      342.89     18.93 o
   5   8  12        1.56        6.62     13.76 o
   6   8  12        0.30        4.87     23.43 o
   1   9  12       25.45       27.85      9.79 o
   2   9  12      275.72      293.44     13.54 o
   3   9  12       10.57        8.18     11.27 o
   4   9  12      908.30      944.86     26.54 o
   5   9  12      225.03      217.33     31.26 o
   0  10  12     1460.18     1482.94     38.18 o
   1  10  12       33.64       38.18     13.32 o
   2  10  12      312.94      349.45     33.27 o
   1   1  13      143.94      150.31      6.61 o
   2   1  13      119.47      112.97      6.25 o
   3   1  13        0.00        7.20      4.81 o
   4   1  13        6.95       13.50      5.44 o
   5   1  13      446.48      467.59     11.40 o
   6   1  13      133.10      133.45      8.49 o
   7   1  13       19.43       24.80      7.58 o
   8   1  13       51.75       61.32     15.98 o
   9   1  13       43.58       54.93     16.64 o
   0   2  13      317.64      337.10     11.98 o
   1   2  13      277.28      254.18      7.18 o
   2   2  13      168.74      167.19      7.15 o
   3   2  13        0.22        5.04      5.43 o
   4   2  13        4.76       15.76      5.99 o
   5   2  13        4.50        5.28      7.62 o
   6   2  13      143.55      146.01      9.86 o
   7   2  13      778.57      767.02     16.17 o
   8   2  13      185.30      177.18     15.03 o
   9   2  13       44.09       54.80     13.46 o
  10   2  13      288.34      318.39     32.68 o
   1   3  13      224.09      218.09      8.86 o
   2   3  13       50.20       58.82      6.54 o
   3   3  13        0.73        9.78      7.15 o
   4   3  13       61.05       65.22      8.11 o
   5   3  13      261.27      251.96     11.04 o
   6   3  13       67.32       76.76     10.16 o
   7   3  13      248.79      242.18     11.77 o
   8   3  13       15.45        5.61     13.08 o
   9   3  13        4.36       16.90     13.25 o
   0   4  13      353.16      364.78     15.18 o
   1   4  13      202.28      216.11      9.36 o
   2   4  13        2.17       13.69      6.51 o
   3   4  13      287.56      288.13     11.62 o
   4   4  13       54.14       56.48      8.79 o
   5   4  13      183.23      186.56     14.17 o
   6   4  13       76.39       94.22     11.08 o
   7   4  13      193.35      190.03     12.78 o
   8   4  13      479.20      485.81     25.74 o
   9   4  13        0.00        4.13     24.59 o
   1   5  13      186.11      191.25     10.28 o
   2   5  13       19.82       20.87      7.25 o
   3   5  13        0.35        8.20      8.50 o
   4   5  13        0.04        4.32      8.62 o
   5   5  13      212.60      206.39     11.48 o
   6   5  13       49.06       49.08      9.36 o
   7   5  13      260.90      260.87     14.84 o
   8   5  13      125.62      138.72     19.35 o
   0   6  13      293.73      311.46     16.00 o
   1   6  13      453.61      447.17     14.85 o
   2   6  13       41.74       39.73     10.13 o
   3   6  13       39.65       39.74     10.48 o
   4   6  13      456.70      463.87     19.54 o
   5   6  13      204.19      221.58     13.79 o
   6   6  13        0.02        6.95      9.42 o
   7   6  13      205.30      203.65     12.36 o
   1   7  13       92.23       91.30      8.81 o
   2   7  13       10.04       14.79     10.19 o
   3   7  13      101.29      116.67     12.33 o
   4   7  13       41.73       66.65     12.97 o
   5   7  13       12.14       14.35     16.73 o
   6   7  13      589.42      648.60     33.98 o
   7   7  13       22.72       31.70     15.78 o
   0   8  13      106.89      107.58     14.75 o
   1   8  13       74.98       72.30      9.63 o
   2   8  13        3.10        5.27     11.21 o
   3   8  13        5.28       -2.18     10.92 o
   4   8  13      596.52      595.63     22.50 o
   5   8  13       22.88       34.34     26.13 o
   1   9  13        0.01        4.24     10.43 o
   2   9  13       83.94       81.43     12.96 o
   0  10  13       70.60       32.92     25.48 o
   1  10  13        4.04       -0.95     22.59 o
   0   0  14     1470.75     1422.37     45.79 o
   1   0  14      228.73      209.37     13.65 o
   2   0  14        1.53        5.42      9.39 o
   3   0  14     1410.15     1419.40     25.28 o
   4   0  14        1.92        9.67      8.34 o
   5   0  14     5129.37     5223.13     59.30 o
   6   0  14      103.59      103.75     12.35 o
   7   0  14      337.53      354.50     16.25 o
   8   0  14      327.44      322.59     29.54 o
   9   0  14      377.97      365.17     33.43 o
   1   1  14      266.83      254.72     10.06 o
   2   1  14       12.15       22.15      7.46 o
   3   1  14      661.71      684.65     13.56 o
   4   1  14       47.97       54.37      7.52 o
   5   1  14      110.74      114.54      7.85 o
   6   1  14      140.01      148.38      9.18 o
   7   1  14      182.54      162.67     10.70 o
   8   1  14       92.66       91.29     18.39 o
   9   1  14        1.28       13.31     15.37 o
   0   2  14      305.04      336.63     12.24 o
   1   2  14       15.24       21.03      6.08 o
   2   2  14      183.04      190.42      8.41 o
   3   2  14        0.54        8.86      6.30 o
   4   2  14       61.20       59.21      7.17 o
   5   2  14     1261.70     1244.48     20.91 o
   6   2  14        3.32        6.84      9.42 o
   7   2  14      469.00      490.55     17.59 o
   8   2  14      154.83      175.75     19.70 o
   9   2  14      271.81      252.22     21.70 o
   1   3  14        0.89        4.17      7.16 o
   2   3  14       20.74       18.12      7.21 o
   3   3  14      940.05      924.27     16.33 o
   4   3  14      108.23      101.48     10.29 o
   5   3  14      665.34      645.69     15.37 o
   6   3  14        6.99       15.91      8.81 o
   7   3  14       84.15       80.22     11.42 o
   8   3  14      108.55      110.13     19.22 o
   0   4  14      175.13      176.32     13.38 o
   1   4  14      303.96      277.12     10.53 o
   2   4  14      472.73      463.40     12.03 o
   3   4  14       94.86      106.26      8.21 o
   4   4  14      113.81      117.85      9.81 o
   5   4  14      878.02      884.16     17.67 o
   6   4  14       83.73       87.66      9.92 o
   7   4  14       31.74       30.23     11.33 o
   8   4  14       28.81       27.31     25.21 o
   1   5  14     1534.51     1514.27     19.67 o
   2   5  14      781.75      794.34     14.32 o
   3   5  14     1116.12     1173.50     20.33 o
   4   5  14      129.77      124.10     10.97 o
   5   5  14        0.69        8.98      9.57 o
   6   5  14      345.73      338.75     13.81 o
   7   5  14       54.69       37.03     11.19 o
   0   6  14      756.69      696.94     26.47 o
   1   6  14      506.77      498.78     14.93 o
   2   6  14        6.60       11.15      7.70 o
   3   6  14        0.09        9.11      9.39 o
   4   6  14       78.66       86.20     10.71 o
   5   6  14       65.75       64.47     10.25 o
   6   6  14       30.56       40.38     11.18 o
   7   6  14       56.27       50.21     16.44 o
   1   7  14     1299.68     1276.50     21.83 o
   2   7  14       20.07       22.53     10.27 o
   3   7  14      528.95      489.65     17.97 o
   4   7  14       23.83       29.42     14.72 o
   5   7  14       12.96       23.15     12.89 o
   6   7  14        7.19       17.75     13.61 o
   0   8  14      278.73      265.74     23.31 o
   1   8  14      270.55      250.87     13.40 o
   2   8  14        1.26        3.88     11.22 o
   3   8  14        0.08       -2.99     16.01 o
   1   1  15      135.57      147.34     10.07 o
   2   1  15       24.74       29.73      9.18 o
   3   1  15        0.13       16.42      8.96 o
   4   1  15       78.60       71.50      9.39 o
   5   1  15      394.76      401.91     15.41 o
   6   1  15       76.75       90.88     10.15 o
   7   1  15      524.10      521.54     19.60 o
   8   1  15       26.74       17.09     15.50 o
   0   2  15       25.82       29.58     11.37 o
   1   2  15       42.78       50.27      8.69 o
   2   2  15      146.10      155.22     10.35 o
   3   2  15      301.68      307.82     14.57 o
   4   2  15       17.71       12.59      9.07 o
   5   2  15       59.43       73.39     12.86 o
   6   2  15        9.11        8.79     11.55 o
   7   2  15      119.03       91.49     13.87 o
   8   2  15       95.63      105.76     26.38 o
   1   3  15      403.44      414.53     13.18 o
   2   3  15      284.06      294.07     14.45 o
   3   3  15        9.93        4.90     11.48 o
   4   3  15      204.82      213.48     14.78 o
   5   3  15      542.35      544.36     19.46 o
   6   3  15       12.12       12.31     11.91 o
   7   3  15        2.78        4.35     14.72 o
   8   3  15       50.41       56.74     25.38 o
   0   4  15      285.74      299.37     15.72 o
   1   4  15      178.78      181.87     10.13 o
   2   4  15      105.39      111.29      8.94 o
   3   4  15      513.54      506.59     16.45 o
   4   4  15       45.03       38.94     10.68 o
   5   4  15       17.35       19.45     10.59 o
   6   4  15      263.77      257.81     14.68 o
   7   4  15      572.76      584.25     18.28 o
   1   5  15      228.63      221.69     10.88 o
   2   5  15      126.45      120.47      9.86 o
   3   5  15       58.18       69.22     10.04 o
   4   5  15      101.04       98.95     12.81 o
   5   5  15      110.19      108.18     11.30 o
   6   5  15        7.83        9.42     10.87 o
   7   5  15        3.75        9.27     24.20 o
   0   6  15      338.78      317.80     17.53 o
   1   6  15        7.07       14.98      8.90 o
   2   6  15        0.47        4.69      9.00 o
   3   6  15       15.89       15.65      8.90 o
   4   6  15      434.79      424.94     16.71 o
   5   6  15      165.96      177.40     13.62 o
   6   6  15      137.47      138.49     19.47 o
   1   7  15       77.36       78.20     10.31 o
   2   7  15       23.08       31.57     10.30 o
   3   7  15       11.80        2.25     21.71 o
   4   7  15        2.91       21.95     23.92 o
   5   7  15       29.99       12.06     22.79 o
   0   0  16     2344.53     2451.31     65.15 o
   1   0  16        0.00       10.60     15.63 o
   2   0  16       10.72       12.55     11.96 o
   3   0  16       34.71       62.18     20.14 o
   4   0  16      477.19      463.37     24.87 o
   5   0  16      307.27      287.95     40.23 o
   6   0  16       59.71       55.43     22.37 o
   7   0  16      695.11      696.22     27.60 o
   1   1  16      337.70      357.59     17.40 o
   2   1  16       80.49       87.39     10.07 o
   3   1  16       17.33       21.31      9.32 o
   4   1  16       31.25       25.87     11.08 o
   5   1  16       48.33       64.43     11.88 o
   6   1  16        5.02       -0.69     10.89 o
   7   1  16       44.26       50.99     16.88 o
   0   2  16     3375.18     3381.71     53.37 o
   1   2  16      704.39      782.81     16.40 o
   2   2  16      821.87      872.64     18.67 o
   3   2  16        1.66        7.08      9.42 o
   4   2  16      568.32      606.03     21.25 o
   5   2  16      101.62      117.58     17.86 o
   6   2  16       89.10      100.22     17.82 o
   7   2  16       62.92       50.35     16.71 o
   1   3  16      305.71      309.19     15.10 o
   2   3  16      184.21      166.41     15.91 o
   3   3  16      270.25      277.64     17.10 o
   4   3  16      579.42      582.62     21.63 o
   5   3  16       73.90       75.41     13.73 o
   6   3  16       21.94       25.21     16.36 o
   7   3  16       18.09       44.90     24.72 o
   0   4  16      172.36      204.98     28.23 o
   1   4  16       47.43       48.09     11.62 o
   2   4  16      324.08      314.96     15.56 o
   3   4  16      922.22      942.79     25.99 o
   4   4  16      505.99      468.13     20.20 o
   5   4  16       22.30       16.50     13.72 o
   6   4  16       36.41       39.68     17.13 o
   1   5  16       14.44       18.33      9.19 o
   2   5  16      409.90      431.21     15.30 o
   3   5  16      745.28      747.46     18.34 o
   4   5  16      800.90      805.17     26.49 o
   0   6  16        0.22       -6.65     15.82 o
   1   6  16       63.85       75.65     13.34 o
   2   6  16        0.24        4.57     14.21 o
   3   6  16        0.72        2.78     21.07 o
   4   6  16       18.14       37.99     22.51 o
   1   7  16        1.47       12.22     15.51 o
   2   7  16      204.81      196.10     20.62 o
   1   1  17       39.39       44.33      9.76 o
   2   1  17       29.92       37.64     10.66 o
   3   1  17       13.17       14.20     12.47 o
   4   1  17        4.01        2.42     11.38 o
   5   1  17       14.21       21.43     11.99 o
   0   2  17       10.16       40.27     13.87 o
   1   2  17      226.64      233.60     13.34 o
   2   2  17      101.75      125.26     11.92 o
   3   2  17      167.32      167.03     14.42 o
   4   2  17      100.50      103.44     18.38 o
   1   3  17       54.32       67.82     12.61 o
   2   3  17      173.07      185.00     16.69 o
   3   3  17      352.34      375.68     23.92 o
   4   3  17       37.19       42.00     23.90 o
   0   4  17        0.06        9.47     24.92 o
   1   4  17       81.04       98.13     18.77 o
   2   4  17       52.59       78.01     24.89 o
   3   4  17       34.52       31.64     24.03 o
   4   4  17       13.88        0.12     24.96 o
   1   2  18      341.75      350.97     32.95 o
   2   2  18       10.09        6.50     24.59 o
   1   3  18     1290.77     1289.63     52.91 o
   2   3  18      762.97      736.94     43.54 o
   3   3  18       92.55       67.56     26.22 o
 
